# Supplementary material for: Aggregation and analysis of indication-symptom relationships for drugs approved in the USA
Source: Eur J Clin Pharmacol. 2020 Jun 3;76(9):1291–9. doi: 10.1007/s00228-020-02898-w (PMC7419351; doi:10.1007/s00228-020-02898-w)
Supplement: Supplementary file 1 — (CSV 322 kb). [file 228_2020_2898_MOESM1_ESM.csv]

Drug	Indication (UMLS)	Source
Mesna	Cystitis	RxNorm
Mesna	Adverse reaction to drug	RxNorm
Mesna	Hemorrhage	RxNorm
mercaptopurine	Chronic Lymphocytic Leukemia	RxNorm
mercaptopurine	Precursor Cell Lymphoblastic Leukemia lymphoma	RxNorm
mercaptopurine	Lymphoma, Non-Hodgkin	RxNorm
mercaptopurine	Myeloid Leukemia, Chronic	SIDER
mercaptopurine	Malignant Neoplasms	SIDER
mercaptopurine	leukemia	SIDER
Acebutolol	Hypertensive disease	RxNorm, SIDER
Acebutolol	Angina Pectoris	RxNorm, SIDER
Acebutolol	Ventricular Fibrillation	RxNorm
Acebutolol	Myocardial Infarction	RxNorm
Acebutolol	Tachycardia, Ventricular	RxNorm
acebutolol	Premature ventricular contractions	SIDER
acebutolol	Myocardial Ischemia	SIDER
Acetaminophen	Pain	RxNorm, SIDER
Acetaminophen	Fever	RxNorm, SIDER
paracetamol	Actual Discomfort	SIDER
paracetamol	Influenza	SIDER
paracetamol	Headache	SIDER
paracetamol	Degenerative polyarthritis	SIDER
paracetamol	Tension Headache	SIDER
paracetamol	Sinus headache	SIDER
paracetamol	Oropharyngeal pain	SIDER
paracetamol	Dyspepsia	SIDER
paracetamol	Gout	SIDER
paracetamol	Ulcer	SIDER
paracetamol	Oropharyngeal discomfort	SIDER
paracetamol	Sinusitis	SIDER
paracetamol	Nasopharyngitis	SIDER
paracetamol	Migraine Disorders	SIDER
paracetamol	Arthritis	SIDER
paracetamol	Sleeplessness	SIDER
paracetamol	Toothache	SIDER
paracetamol	Poor quality sleep	SIDER
paracetamol	Rhinitis	SIDER
Acetazolamide	Seizures	RxNorm
Acetazolamide	Altitude Sickness	RxNorm
Acetazolamide	Glaucoma	RxNorm
acetazolamide	Acute mountain sickness	SIDER
Acetic Acid	Otitis Externa	RxNorm
Acetic Acid	Bacterial Vaginosis	RxNorm
Acetic Acid	Urinary Bladder Diseases	RxNorm
acetic acid	Hyponatremia	SIDER
Acetylcholine	Headache	RxNorm
Acetylcholine	Compassion Fatigue	RxNorm
Acetylcysteine	Cystic Fibrosis	RxNorm
Acetylcysteine	Pneumonia	RxNorm
Acetylcysteine	Postoperative Complications	RxNorm
Acetylcysteine	Respiratory Distress Syndrome, Adult	RxNorm
Acetylcysteine	Lung diseases	RxNorm
Acetylcysteine	Adverse reaction to drug	RxNorm
Acetylcysteine	Bronchiectasis	RxNorm
Acetylcysteine	Amyloidosis	RxNorm
Acetylcysteine	Bronchitis	RxNorm
Acetylcysteine	Poisoning	RxNorm
Acetylcysteine	Pulmonary Emphysema	RxNorm
Acetylcysteine	Acute Kidney Tubular Necrosis	RxNorm
acetylcysteine	Traumatic liver injury	SIDER
acetylcysteine	Injury of liver	SIDER
Acyclovir	Cytomegalovirus Infections	RxNorm, SIDER
Acyclovir	Genital Herpes	RxNorm, SIDER
Acyclovir	Chickenpox	RxNorm, SIDER
Acyclovir	Herpes zoster disease	RxNorm, SIDER
Acyclovir	Herpes Simplex Infections	RxNorm, SIDER
Acyclovir	Herpetic Acute Necrotizing Encephalitis	RxNorm
Acyclovir	AIDS-Related Opportunistic Infections	RxNorm
Acyclovir	Epstein-Barr Virus Infections	RxNorm
Acyclovir	Herpes Zoster Ophthalmicus	RxNorm
Acyclovir	Herpes Labialis	RxNorm
aciclovir	Virus Diseases	SIDER
aciclovir	Dermatitis	SIDER
aciclovir	Autoimmune Diseases	SIDER
aciclovir	Disseminated herpes zoster	SIDER
aciclovir	Immunologic Deficiency Syndromes	SIDER
aciclovir	Exanthema	SIDER
aciclovir	Herpetic meningoencephalitis	SIDER
aciclovir	Iridocyclitis	SIDER
aciclovir	Infection	SIDER
aciclovir	Herpesviridae Infections	SIDER
aciclovir	Fever	SIDER
aciclovir	Pain	SIDER
aciclovir	Acquired Immunodeficiency Syndrome	SIDER
aciclovir	Keratitis, Herpetic	SIDER
aciclovir	Herpes encephalitis	SIDER
aciclovir	Scab	SIDER
aciclovir	Sexually Transmitted Diseases	SIDER
aciclovir	Keratitis	SIDER
aciclovir	Oral herpes simplex infection	SIDER
aciclovir	Congenital herpes simplex	SIDER
Adenosine	Wolff-Parkinson-White Syndrome	RxNorm, SIDER
Adenosine	Tachycardia, Paroxysmal	RxNorm
Adenosine	Nutritional and Metabolic Diseases	RxNorm
Adenosine	Tachycardia, Atrioventricular Nodal Reentry	RxNorm
adenosine	Supraventricular tachycardia	SIDER
Corticotropin	Multiple Sclerosis	RxNorm, SIDER
Corticotropin	West Syndrome	RxNorm, SIDER
Corticotropin	Uveitis	RxNorm
Corticotropin	Serum Sickness	RxNorm
Corticotropin	Optic Neuritis	RxNorm
Corticotropin	Nephrotic Syndrome	RxNorm
Corticotropin	Erythema Multiforme	RxNorm
Corticotropin	Rheumatism	RxNorm
Corticotropin	Sarcoidosis	RxNorm
Corticotropin	Adrenal Cortex Diseases	RxNorm
Corticotropin	Collagen Diseases	RxNorm
Albendazole	Echinococcosis	RxNorm, SIDER
Albendazole	Neurocysticercosis	RxNorm, SIDER
Albendazole	Necatoriasis	RxNorm
Albendazole	Giardiasis	RxNorm
Albendazole	Hymenolepiasis	RxNorm
Albendazole	Toxocariasis	RxNorm
Albendazole	Ancylostomiasis	RxNorm
Albendazole	Infection by Trichuris trichiura	RxNorm
Albendazole	Enterobiasis	RxNorm
Albendazole	Opisthorchiasis	RxNorm
Albendazole	Clonorchiasis	RxNorm
albendazole	Infection	SIDER
Albuterol	Bronchial Spasm	RxNorm, SIDER
Albuterol	Asthma	RxNorm, SIDER
Albuterol	Asthma, Exercise-Induced	RxNorm, SIDER
salbutamol	Status Asthmaticus	SIDER
salbutamol	Bronchitis, Chronic	SIDER
salbutamol	Lung Diseases, Obstructive	SIDER
salbutamol	Premature Obstetric Labor	SIDER
salbutamol	Bronchial Hyperreactivity	SIDER
salbutamol	Pulmonary Emphysema	SIDER
salbutamol	Chronic Obstructive Airway Disease	SIDER
Ethanol	Complex Regional Pain Syndromes	RxNorm
Alfentanil	Pain	RxNorm
Allopurinol	Gout	RxNorm, SIDER
Allopurinol	Calculi	RxNorm
Allopurinol	Tumor Lysis Syndrome	RxNorm
allopurinol	Neoplasms	SIDER
allopurinol	Uric acid concentration in urine above normal	SIDER
allopurinol	Malignant Neoplasms	SIDER
allopurinol	leukemia	SIDER
allopurinol	Blood urate raised	SIDER
allopurinol	Hyperuricemia	SIDER
allopurinol	Lymphoma, Non-Hodgkin	SIDER
allopurinol	Lymphoma	SIDER
allopurinol	Urate nephropathy	SIDER
allopurinol	Nephrolithiasis	SIDER
Eflornithine	African Trypanosomiasis	RxNorm
Eflornithine	Hypertrichosis	RxNorm
eflornithine	Hirsutism	SIDER
Alprazolam	Panic Disorder	RxNorm, SIDER
Alprazolam	Agoraphobia	RxNorm, SIDER
Alprazolam	Depressive disorder	RxNorm
alprazolam	Panic Attacks	SIDER
alprazolam	Phobic anxiety disorder	SIDER
alprazolam	Anxiety Disorders	SIDER
alprazolam	Anxiety	SIDER
alprazolam	Generalized Anxiety Disorder	SIDER
alprazolam	Depressive Symptoms	SIDER
Alprostadil	Patent ductus arteriosus	RxNorm, SIDER
Alprostadil	Tricuspid Atresia	RxNorm
Alprostadil	Impotence, Vasculogenic	RxNorm
Alprostadil	Pulmonary Valve Stenosis	RxNorm
Alprostadil	Pulmonary Hypertension	RxNorm
Alprostadil	Aortic Arch Syndromes	RxNorm
Alprostadil	Aortic coarctation	RxNorm
Alprostadil	Hypoplastic Left Heart Syndrome	RxNorm
Alprostadil	Tetralogy of Fallot	RxNorm
alprostadil	Erectile dysfunction	SIDER
Aluminum Hydroxide	Heartburn	RxNorm
Aluminum Hydroxide	Gastrointestinal Hemorrhage	RxNorm
Aluminum Hydroxide	Dyspepsia	RxNorm
Aluminum Hydroxide	Peptic Esophagitis	RxNorm
Aluminum Hydroxide	Gastroesophageal reflux disease	RxNorm
Aluminum Hydroxide	Duodenal Ulcer	RxNorm
Aluminum Hydroxide	Gastric ulcer	RxNorm
Amantadine	Parkinson Disease	RxNorm, SIDER
Amantadine	Influenza	RxNorm, SIDER
Amantadine	Akathisia, Drug-Induced	RxNorm
Amantadine	Dyskinesia, Drug-Induced	RxNorm
Amantadine	Secondary Parkinson Disease	RxNorm
Amantadine	Dystonia	RxNorm
amantadine	Infection	SIDER
amantadine	Parkinsonian Disorders	SIDER
amantadine	Malaise	SIDER
Mitomycin	Colorectal Neoplasms	RxNorm
Mitomycin	Malignant neoplasm of stomach	RxNorm
Mitomycin	Adenocarcinoma	RxNorm
Mitomycin	Pancreatic Neoplasm	RxNorm
Mitomycin	Malignant neoplasm of urinary bladder	RxNorm
mitomycin	Secondary Neoplasm	SIDER
Amikacin	Staphylococcal Infections	RxNorm, SIDER
Amikacin	Sepsis	RxNorm
Amikacin	Escherichia coli Infections	RxNorm
Amikacin	Endocarditis	RxNorm
Amikacin	Soft Tissue Infections	RxNorm
Amikacin	Intraabdominal Infections	RxNorm
Amikacin	Respiratory Tract Infections	RxNorm
Amikacin	Acinetobacter Infections	RxNorm
Amikacin	Mycobacterium Infections	RxNorm
Amikacin	Central Nervous System Infection	RxNorm
Amikacin	Pseudomonas Infections	RxNorm
Amikacin	Skin Diseases, Infectious	RxNorm
Amikacin	Klebsiella Infections	RxNorm
Amikacin	Urinary tract infection	RxNorm
Amikacin	Bone Diseases, Infectious	RxNorm
Amikacin	Surgical Wound Infection	RxNorm
Amikacin	Proteus Infections	RxNorm
Amikacin	Burn injury	RxNorm
Amikacin	Serratia Infections	RxNorm
amikacin	Infection	SIDER
amikacin	Bacterial sepsis	SIDER
Amiloride	Hypertensive disease	RxNorm, SIDER
Amiloride	Ascites	RxNorm, SIDER
Amiloride	Edema	RxNorm, SIDER
Amiloride	Heart failure	RxNorm
Amiloride	Hypokalemia	RxNorm
Amiloride	Cystic Fibrosis	RxNorm
Amiloride	Polyuria	RxNorm
amiloride	Metabolic alkalosis	SIDER
amiloride	Congestive heart failure	SIDER
amiloride	Liver Cirrhosis	SIDER
Aminolevulinic Acid	Actinic keratosis	RxNorm, SIDER
aminolevulinic acid	Malignant Glioma	SIDER
aminolevulinic acid	Seborrheic keratosis	SIDER
Aminophylline	Pulmonary Emphysema	RxNorm, SIDER
Aminophylline	Asthma	RxNorm, SIDER
Aminophylline	Bronchitis	RxNorm
Aminophylline	Bronchial Spasm	RxNorm
Aminophylline	Apnea	RxNorm
Aminophylline	Bradycardia	RxNorm
aminophylline	Lung diseases	SIDER
aminophylline	Bronchitis, Chronic	SIDER
Amiodarone	Ventricular Fibrillation	RxNorm, SIDER
Amiodarone	Supraventricular tachycardia	RxNorm
amiodarone	Ventricular arrhythmia	SIDER
amiodarone	Tachycardia, Ventricular	SIDER
Amitriptyline	Depressive disorder	RxNorm
Amitriptyline	Pain	RxNorm
amitriptyline	Depressive Symptoms	SIDER
amitriptyline	Major Depressive Disorder	SIDER
Ammonium Chloride	Water-Electrolyte Imbalance	RxNorm
ammonium chloride	Hypokalemia	SIDER
Amoxapine	Psychophysiologic Disorders	RxNorm
Amoxapine	Depressive disorder	RxNorm
amoxapine	Depressive Symptoms	SIDER
amoxapine	Dysthymic Disorder	SIDER
amoxapine	Mental Depression	SIDER
Amoxicillin	Bacterial Endocarditis	RxNorm, SIDER
Amoxicillin	Duodenal Ulcer	RxNorm, SIDER
Amoxicillin	Skin Diseases, Bacterial	RxNorm
Amoxicillin	Soft Tissue Infections	RxNorm
Amoxicillin	Actinomycosis	RxNorm
Amoxicillin	Chlamydia Infections	RxNorm
Amoxicillin	Urinary tract infection	RxNorm
Amoxicillin	Helicobacter Infections	RxNorm
Amoxicillin	Sinusitis	RxNorm
Amoxicillin	Human Bite	RxNorm
Amoxicillin	Lyme Disease	RxNorm
Amoxicillin	Listeriosis	RxNorm
Amoxicillin	Streptococcal Infections	RxNorm
Amoxicillin	Otitis Media	RxNorm
amoxicillin	Pharyngitis	SIDER
amoxicillin	Tonsillitis	SIDER
amoxicillin	Bacteremia	SIDER
amoxicillin	Infection	SIDER
amoxicillin	Endocarditis	SIDER
Amphetamine	Attention deficit hyperactivity disorder	RxNorm, SIDER
Amphetamine	Narcolepsy	RxNorm
Amphotericin B	Leishmaniasis, Visceral	RxNorm, SIDER
Amphotericin B	Mycoses	RxNorm, SIDER
Amphotericin B	Meningitis, Cryptococcal	RxNorm, SIDER
Amphotericin B	Aspergillosis	RxNorm, SIDER
Amphotericin B	AIDS-Related Opportunistic Infections	RxNorm
Amphotericin B	Blastomycosis	RxNorm
Amphotericin B	Paracoccidioidomycosis	RxNorm
Amphotericin B	Urinary tract infection	RxNorm
Amphotericin B	Peritonitis	RxNorm
Amphotericin B	Cutaneous Candidiasis	RxNorm
Amphotericin B	Histoplasmosis	RxNorm
Amphotericin B	Neutropenia	RxNorm
Amphotericin B	Fungemia	RxNorm
Amphotericin B	Coccidioidomycosis	RxNorm
Amphotericin B	Zygomycosis	RxNorm
Amphotericin B	Candidiasis, Chronic Mucocutaneous	RxNorm
Amphotericin B	Sporotrichosis	RxNorm
Amphotericin B	Cystitis	RxNorm
amphotericin B	Fever	SIDER
amphotericin B	Mucocutaneous leishmaniasis	SIDER
Ampicillin	Respiratory Tract Infections	RxNorm
Ampicillin	Meningitis, Bacterial	RxNorm
Ampicillin	Staphylococcal Infections	RxNorm
Ampicillin	Salmonella infections	RxNorm
Ampicillin	Haemophilus Infections	RxNorm
Ampicillin	Urinary tract infection	RxNorm
Ampicillin	Pregnancy Complications, Infectious	RxNorm
Ampicillin	Escherichia coli Infections	RxNorm
Ampicillin	Surgical Wound Infection	RxNorm
Ampicillin	Bacterial Endocarditis	RxNorm
Ampicillin	Klebsiella Infections	RxNorm
Ampicillin	Skin Diseases, Bacterial	RxNorm
Ampicillin	Soft Tissue Infections	RxNorm
Ampicillin	Human Bite	RxNorm
Ampicillin	Listeriosis	RxNorm
Ampicillin	Meningococcal Infections	RxNorm
Ampicillin	Dysentery, Bacillary	RxNorm
Ampicillin	Gonorrhea	RxNorm
Ampicillin	Actinomycosis	RxNorm
Ampicillin	Pneumococcal Infections	RxNorm
ampicillin	Infection	SIDER
Inamrinone	Low Cardiac Output	RxNorm
Inamrinone	Cardiomyopathy, Dilated	RxNorm
Inamrinone	Heart failure	RxNorm
Inamrinone	Shock, Cardiogenic	RxNorm
Apomorphine	Parkinson Disease	RxNorm, SIDER
apomorphine	Parkinsonian Disorders	SIDER
Arginine	Acidosis	RxNorm
Arginine	Alkalosis	RxNorm
Arginine	Pituitary Diseases	RxNorm
Arginine	Nutritional and Metabolic Diseases	RxNorm
Arsenic	Acute Promyelocytic Leukemia	RxNorm
Ascorbic Acid	Wounds, Penetrating	RxNorm
Ascorbic Acid	Common Cold	RxNorm
Ascorbic Acid	Scurvy	RxNorm
Ascorbic Acid	Tyrosinemias	RxNorm
Ascorbic Acid	Methemoglobinemia	RxNorm
ascorbic acid	Ascorbic Acid Deficiency	SIDER
ASPARAGINASE	Precursor Cell Lymphoblastic Leukemia lymphoma	RxNorm
ASPARAGINASE	Cholelithiasis	RxNorm
ASPARAGINASE	Lymphoma	RxNorm
Aspirin	Myocardial Infarction	RxNorm, SIDER
Aspirin	Cerebral Infarction	RxNorm, SIDER
Aspirin	Pain	RxNorm, SIDER
Aspirin	Transient Ischemic Attack	RxNorm, SIDER
Aspirin	Inflammation	RxNorm, SIDER
Aspirin	Fever	RxNorm, SIDER
Aspirin	Rheumatoid Arthritis	RxNorm
Aspirin	Degenerative polyarthritis	RxNorm
Aspirin	Gout	RxNorm
Aspirin	Pre-Eclampsia	RxNorm
Aspirin	Rheumatic Fever	RxNorm
acetylsalicylic acid	Angina Pectoris	SIDER
acetylsalicylic acid	Angina, Unstable	SIDER
acetylsalicylic acid	Rhinitis	SIDER
acetylsalicylic acid	Nasopharyngitis	SIDER
acetylsalicylic acid	Influenza	SIDER
acetylsalicylic acid	Photophobia	SIDER
acetylsalicylic acid	Migraine Disorders	SIDER
acetylsalicylic acid	Venous embolism	SIDER
acetylsalicylic acid	Acute myocardial infarction	SIDER
acetylsalicylic acid	Neck Pain	SIDER
acetylsalicylic acid	Acute Coronary Syndrome	SIDER
Atenolol	Myocardial Infarction	RxNorm, SIDER
Atenolol	Angina Pectoris	RxNorm, SIDER
Atenolol	Hypertensive disease	RxNorm, SIDER
Atenolol	Tachycardia, Ventricular	RxNorm
Atenolol	Heart failure	RxNorm
Atenolol	Atrial Flutter	RxNorm
Atenolol	Supraventricular tachycardia	RxNorm
Atenolol	Ventricular Fibrillation	RxNorm
Atenolol	Atrial Fibrillation	RxNorm
atenolol	Cardiac Arrhythmia	SIDER
atenolol	Ventricular arrhythmia	SIDER
atenolol	Myocardial Ischemia	SIDER
atenolol	Hypotension	SIDER
atenolol	Acute myocardial infarction	SIDER
atenolol	Acute Coronary Syndrome	SIDER
Atropine	Cardiac Arrest	RxNorm
Atropine	Poisoning	RxNorm
Atropine	Adverse reaction to drug	RxNorm
Atropine	Bradycardia	RxNorm
Atropine	Gastric ulcer	RxNorm
Atropine	Sinoatrial Block	RxNorm
Atropine	Uveitis	RxNorm
atropine	Renal Colic	SIDER
atropine	Biliary Colic	SIDER
atropine	Upper abdominal pain	SIDER
atropine	Atrioventricular Block	SIDER
atropine	Abdominal Pain	SIDER
atropine	Eye Infections	SIDER
atropine	Nasopharyngitis	SIDER
atropine	Irritable Bowel Syndrome	SIDER
atropine	Muscle Rigidity	SIDER
atropine	Pancreatitis	SIDER
atropine	Muscle Hypertonia	SIDER
atropine	Rhinorrhea	SIDER
atropine	Infantile Colic	SIDER
atropine	Peptic Ulcer	SIDER
atropine	Rhinitis	SIDER
atropine	Urologic Diseases	SIDER
atropine	Hyperhidrosis disorder	SIDER
atropine	Pain	SIDER
atropine	Sialorrhea	SIDER
atropine	Neurogenic Urinary Bladdere	SIDER
atropine	Pylorospasm	SIDER
atropine	Urethral Diseases	SIDER
atropine	Neurogenic Bowel	SIDER
atropine	Infective conjunctivitis	SIDER
atropine	Parkinsonian Disorders	SIDER
atropine	Bacterial conjunctivitis	SIDER
atropine	Tremor	SIDER
atropine	Functional Gastrointestinal Disorders	SIDER
Auranofin	Rheumatoid Arthritis	RxNorm, SIDER
Auranofin	Pemphigus	RxNorm
Auranofin	Arthritis, Psoriatic	RxNorm
auranofin	Arthritis	SIDER
Azacitidine	Sideroblastic anemia	RxNorm
Azacitidine	Refractory anemias	RxNorm
Azacitidine	Leukemia, Myelomonocytic, Chronic	RxNorm
azacitidine	Myelodysplastic Syndrome	SIDER
Azathioprine	Rheumatoid Arthritis	RxNorm, SIDER
Azathioprine	Crohn Disease	RxNorm, SIDER
Azathioprine	Ulcerative Colitis	RxNorm
Azathioprine	Graft-vs-Host Disease	RxNorm
Azathioprine	Immune thrombocytopenic purpura	RxNorm
Azathioprine	Lupus Erythematosus, Systemic	RxNorm
Azathioprine	Multiple Sclerosis	RxNorm
azathioprine	Arthritis	SIDER
Aztreonam	Pseudomonas Infections	RxNorm
Aztreonam	Endometritis	RxNorm
Aztreonam	Cellulitis	RxNorm
Aztreonam	Sepsis	RxNorm
Aztreonam	Respiratory Tract Infections	RxNorm
Aztreonam	Intraabdominal Infections	RxNorm
Aztreonam	Urinary tract infection	RxNorm
aztreonam	Ulcer	SIDER
aztreonam	Injury wounds	SIDER
aztreonam	Abscess	SIDER
aztreonam	Infection	SIDER
Bacitracin	Streptococcal Infections	RxNorm
Bacitracin	Enterocolitis, Pseudomembranous	RxNorm
Bacitracin	Pneumonia	RxNorm
Bacitracin	Soft Tissue Infections	RxNorm
Bacitracin	Staphylococcal Skin Infections	RxNorm
Bacitracin	Skin Diseases, Bacterial	RxNorm
Bacitracin	Eye Infections, Bacterial	RxNorm
Bacitracin	Bacterial conjunctivitis	RxNorm
Bacitracin	Staphylococcal Infections	RxNorm
Bacitracin	Empyema	RxNorm
Bacitracin	Wound Infection	RxNorm
bacitracin	Infection	SIDER
bacitracin	Eye Infections	SIDER
Baclofen	Multiple Sclerosis	RxNorm, SIDER
Baclofen	Muscle Spasticity	RxNorm, SIDER
Baclofen	Pain, Intractable	RxNorm
Baclofen	Huntington Disease	RxNorm
Baclofen	Trigeminal Neuralgia	RxNorm
Baclofen	Spondylolysis	RxNorm
Baclofen	Neurogenic Urinary Bladder	RxNorm
Baclofen	Hiccup	RxNorm
Baclofen	Experimental Spinal Cord Ischemia	RxNorm
Baclofen	Spinal Cord Neoplasms	RxNorm
Baclofen	Spinal Cord Injuries	RxNorm
Baclofen	Cerebral Palsy	RxNorm
Baclofen	Myelitis, Transverse	RxNorm
baclofen	Muscle Rigidity	SIDER
baclofen	Spinal Cord Diseases	SIDER
baclofen	Clonus	SIDER
baclofen	Spasm	SIDER
baclofen	Pain	SIDER
Barium Sulfate	Esophageal Diseases	RxNorm
Beclomethasone	Asthma	RxNorm, SIDER
Beclomethasone	Nasal Polyps	RxNorm, SIDER
Beclomethasone	Rhinitis, Allergic, Perennial	RxNorm
Beclomethasone	Inflammation	RxNorm
beclometasone	polyps	SIDER
beclometasone	Rhinitis	SIDER
Bendroflumethiazide	Edema	RxNorm, SIDER
Bendroflumethiazide	Nephrotic Syndrome	RxNorm
Bendroflumethiazide	Hypertensive disease	RxNorm
Bendroflumethiazide	Heart failure	RxNorm
bendroflumethiazide	Essential Hypertension	SIDER
Lindane	Scabies	RxNorm
Lindane	Lice Infestations	RxNorm
lindane	Acarodermatitis	SIDER
Benzoyl Peroxide	Acne Vulgaris	RxNorm
Benzoyl Peroxide	Rosacea	RxNorm
benzoyl peroxide	Acne	SIDER
Benzphetamine	Obesity	RxNorm
Benztropine	Parkinson Disease	RxNorm
Benztropine	Abnormalities, Drug-Induced	RxNorm
benzatropine	Extrapyramidal Disorders	SIDER
benzatropine	Parkinsonian Disorders	SIDER
Benzyl Alcohol	Herpes Labialis	RxNorm
Benzyl Alcohol	Lice Infestations	RxNorm
Betaine	Homocystinuria	RxNorm, SIDER
Betamethasone	Dermatitis, Atopic	RxNorm, SIDER
Betamethasone	Psoriasis	RxNorm, SIDER
Betamethasone	Inflammation	RxNorm, SIDER
Betamethasone	Seborrheic dermatitis	RxNorm, SIDER
Betamethasone	Leg Dermatoses	RxNorm
Betamethasone	Hand Dermatoses	RxNorm
Betamethasone	Foot Dermatoses	RxNorm
Betamethasone	Scalp Dermatoses	RxNorm
Betamethasone	Pruritus Ani	RxNorm
Betamethasone	Facial Dermatoses	RxNorm
betamethasone	Rheumatic Heart Disease	SIDER
betamethasone	Dermatomyositis	SIDER
betamethasone	Brain Edema	SIDER
betamethasone	Metastatic malignant neoplasm to brain	SIDER
betamethasone	Nummular eczema	SIDER
betamethasone	Drug Allergy	SIDER
betamethasone	Stasis dermatitis	SIDER
betamethasone	Hypocortisolism secondary to another disorder	SIDER
betamethasone	Gout	SIDER
betamethasone	Shock	SIDER
betamethasone	Polymyositis	SIDER
betamethasone	Hay fever	SIDER
betamethasone	Neoplasms	SIDER
betamethasone	Degenerative polyarthritis	SIDER
betamethasone	Dermatologic disorders	SIDER
betamethasone	leukemia	SIDER
betamethasone	Lymphoma	SIDER
betamethasone	Major Depressive Disorder	SIDER
betamethasone	Asthma	SIDER
betamethasone	Eczema, Infantile	SIDER
betamethasone	Lupus Erythematosus, Systemic	SIDER
betamethasone	Lymphoma, Non-Hodgkin	SIDER
betamethasone	Diabetic retinal oedema	SIDER
betamethasone	Neurodermatitis	SIDER
betamethasone	Craniocerebral Trauma	SIDER
betamethasone	Malignant Neoplasms	SIDER
betamethasone	Solar dermatitis	SIDER
betamethasone	Retinal Vein Occlusion	SIDER
betamethasone	Arthritis	SIDER
betamethasone	Rheumatoid Arthritis	SIDER
betamethasone	Hypersensitivity	SIDER
betamethasone	CNS metastases	SIDER
betamethasone	Contact Dermatitis	SIDER
betamethasone	Rhinitis perennial	SIDER
betamethasone	Allergic condition	SIDER
betamethasone	Uveitis	SIDER
betamethasone	Pruritus senilis	SIDER
betamethasone	Arthritis, Gouty	SIDER
betamethasone	Seasonal rhinitis	SIDER
Betaxolol	Glaucoma, Open-Angle	RxNorm, SIDER
Betaxolol	Hypertensive disease	RxNorm, SIDER
betaxolol	Ocular Hypertension	SIDER
Biotin	Inborn Errors of Metabolism	RxNorm
Biotin	Vitamin B Deficiency	RxNorm
Bismuth	Nausea	RxNorm
Bismuth	Helicobacter Infections	RxNorm
Bismuth	Virus Diseases	RxNorm
Bismuth	Diarrhea	RxNorm
Bismuth	Stomach Diseases	RxNorm
Bismuth	Dysentery, Bacillary	RxNorm
Bismuth	Escherichia coli Infections	RxNorm
Bleomycin	Testicular Neoplasms	RxNorm
Bleomycin	Lymphoma, Non-Hodgkin	RxNorm
Bleomycin	Sarcoma	RxNorm
Bleomycin	Squamous cell carcinoma	RxNorm
Bleomycin	Choriocarcinoma	RxNorm
Bleomycin	melanoma	RxNorm
Bleomycin	Hodgkin Disease	RxNorm
Bleomycin	Teratocarcinoma	RxNorm
bleomycin	Pleural effusion disorder	SIDER
bleomycin	Pleural Effusion, Malignant	SIDER
Bromocriptine	Galactorrhea	RxNorm, SIDER
Bromocriptine	Hyperprolactinemia	RxNorm, SIDER
Bromocriptine	Adenoma	RxNorm, SIDER
Bromocriptine	Hypogonadism	RxNorm, SIDER
Bromocriptine	Infertility	RxNorm, SIDER
Bromocriptine	Amenorrhea	RxNorm, SIDER
Bromocriptine	Acromegaly	RxNorm, SIDER
Bromocriptine	Parkinson Disease	RxNorm, SIDER
Bromocriptine	Neuroleptic Malignant Syndrome	RxNorm
bromocriptine	Dyskinetic syndrome	SIDER
bromocriptine	Stillbirth	SIDER
bromocriptine	Luteal phase defect	SIDER
bromocriptine	Parkinsonian Disorders	SIDER
bromocriptine	Neoplasms	SIDER
Brompheniramine	Rhinitis, Allergic, Perennial	RxNorm
Brompheniramine	Urticaria	RxNorm
Brompheniramine	Common Cold	RxNorm
Brompheniramine	Rhinitis, Vasomotor	RxNorm
Bumetanide	Nephrotic Syndrome	RxNorm, SIDER
Bumetanide	Edema	RxNorm, SIDER
Bumetanide	Hypertensive disease	RxNorm
Bumetanide	Heart failure	RxNorm
Bumetanide	Kidney Failure, Chronic	RxNorm
Bumetanide	Pulmonary Edema	RxNorm
Bumetanide	Liver Cirrhosis	RxNorm
Bumetanide	Acute kidney injury	RxNorm
Bumetanide	Ascites	RxNorm
bumetanide	Congestive heart failure	SIDER
Levobunolol	Glaucoma, Open-Angle	RxNorm
Bupivacaine	Pain	RxNorm, SIDER
Bupivacaine	Pain, Postoperative	RxNorm
Buprenorphine	Pain	RxNorm, SIDER
Buprenorphine	Heroin Dependence	RxNorm
buprenorphine	Drug Dependence	SIDER
Buspirone	Anxiety Disorders	RxNorm, SIDER
Buspirone	Profound Mental Retardation	RxNorm
Buspirone	Depressive disorder	RxNorm
buspirone	Anxiety	SIDER
buspirone	Depressive Symptoms	SIDER
buspirone	Renal Insufficiency	SIDER
buspirone	Kidney Failure	SIDER
buspirone	Generalized Anxiety Disorder	SIDER
buspirone	Liver diseases	SIDER
Busulfan	Myeloid Leukemia, Chronic	RxNorm, SIDER
Busulfan	Polycythemia Vera	RxNorm
Busulfan	Primary Myelofibrosis	RxNorm
busulfan	leukemia	SIDER
Butorphanol	Pain	RxNorm, SIDER
Caffeine	Apnea	RxNorm, SIDER
Caffeine	Fatigue	RxNorm
caffeine	Pulmonary function test decreased	SIDER
caffeine	Apnea in the newborn	SIDER
caffeine	Respiratory Depression	SIDER
Calcifediol	Osteoporosis	RxNorm
Calcifediol	Vitamin D Deficiency	RxNorm
Calcifediol	Hypoparathyroidism	RxNorm
Calcifediol	Hypocalcemia	RxNorm
Calcifediol	Familial Hypophosphatemic Rickets	RxNorm
Calcitriol	Hypocalcemia	RxNorm, SIDER
Calcitriol	Rickets	RxNorm
Calcitriol	Psoriasis	RxNorm
Calcitriol	Vitamin D Deficiency	RxNorm
Calcitriol	Hyperparathyroidism	RxNorm
Calcitriol	Vitamin E Deficiency	RxNorm
calcitriol	Osteoporosis	SIDER
calcitriol	Metabolic Bone Disorder	SIDER
calcitriol	Hypoparathyroidism	SIDER
calcitriol	Hypophosphatemic Rickets	SIDER
calcitriol	Hyperparathyroidism, Secondary	SIDER
calcitriol	Pseudohypoparathyroidism	SIDER
calcitriol	Kidney Failure, Chronic	SIDER
Calcium Carbonate	Osteoporosis	RxNorm
Calcium Carbonate	Hypocalcemia	RxNorm
Calcium Carbonate	Gastric ulcer	RxNorm
Calcium Carbonate	Heartburn	RxNorm
Calcium Carbonate	Osteoporosis, Postmenopausal	RxNorm
Calcium Carbonate	Dyspepsia	RxNorm
Calcium Carbonate	Gastrointestinal Hemorrhage	RxNorm
Calcium Carbonate	Gastroesophageal reflux disease	RxNorm
Calcium Carbonate	Duodenal Ulcer	RxNorm
Calcium Carbonate	Peptic Esophagitis	RxNorm
Calcium Carbonate	Kidney Failure, Chronic	RxNorm
Calcium Chloride	Tetany	RxNorm, SIDER
Calcium Chloride	Cardiac Arrest	RxNorm
Calcium Chloride	Hyperkalemia	RxNorm
calcium chloride	Diabetes Mellitus, Insulin-Dependent	SIDER
calcium chloride	Hypocalcemia	SIDER
calcium chloride	Intraabdominal Infections	SIDER
calcium chloride	Diabetic Retinopathy	SIDER
calcium chloride	Kidney Diseases	SIDER
calcium chloride	Peripheral Neuropathy	SIDER
calcium chloride	Metabolic alkalosis	SIDER
calcium chloride	Hyponatremia	SIDER
calcium chloride	Bacteremia	SIDER
calcium chloride	Infection	SIDER
calcium chloride	Pneumonia	SIDER
calcium chloride	Dehydration	SIDER
calcium chloride	Hypoglycemia	SIDER
Calcium Gluconate	Tetany	RxNorm, SIDER
Calcium Gluconate	Cardiac Arrest	RxNorm
Calcium Gluconate	Hyperkalemia	RxNorm
Calcium Gluconate	Osteoporosis, Postmenopausal	RxNorm
Calcium Gluconate	Osteoporosis	RxNorm
calcium gluconate	Hypocalcemia	SIDER
calcium gluconate	Hypoparathyroidism	SIDER
calcium gluconate	Calcium deficiency	SIDER
Capsaicin	Neuralgia	RxNorm, SIDER
Capsaicin	Pain	RxNorm, SIDER
Capsaicin	Herpes zoster disease	RxNorm
Capsaicin	Diabetic Neuropathies	RxNorm
Captopril	Diabetic Nephropathy	RxNorm, SIDER
Captopril	Ventricular Dysfunction, Left	RxNorm, SIDER
Captopril	Heart failure	RxNorm, SIDER
Captopril	Rheumatoid Arthritis	RxNorm
Captopril	Left Ventricular Hypertrophy	RxNorm
Captopril	Edema	RxNorm
Captopril	Raynaud Disease	RxNorm
Captopril	Bartter Disease	RxNorm
Captopril	Malignant Hypertension	RxNorm
captopril	Cardiac Output, High	SIDER
captopril	Diabetes Mellitus, Insulin-Dependent	SIDER
captopril	Acute Coronary Syndrome	SIDER
captopril	High output heart failure	SIDER
captopril	Kidney Diseases	SIDER
captopril	Myocardial Infarction	SIDER
captopril	Hypertensive disease	SIDER
captopril	Kidney Failure	SIDER
captopril	Total Peripheral Resistance	SIDER
captopril	Retinal Diseases	SIDER
captopril	Congestive heart failure	SIDER
captopril	Renal Insufficiency	SIDER
Carbachol	Glaucoma	RxNorm, SIDER
Carbamazepine	Trigeminal Neuralgia	RxNorm, SIDER
Carbamazepine	Substance Withdrawal Syndrome	RxNorm
Carbamazepine	Schizophrenia	RxNorm
Carbamazepine	Epilepsy, Complex Partial	RxNorm
Carbamazepine	Restless Legs Syndrome	RxNorm
Carbamazepine	Tonic-Clonic Epilepsy	RxNorm
Carbamazepine	Bipolar Disorder	RxNorm
Carbamazepine	Post-Traumatic Stress Disorder	RxNorm
Carbamazepine	Psychotic Disorders	RxNorm
carbamazepine	Multiple Sclerosis	SIDER
carbamazepine	Bipolar I disorder	SIDER
carbamazepine	Mood Disorders	SIDER
carbamazepine	Status Epilepticus	SIDER
carbamazepine	Manic	SIDER
carbamazepine	Glossopharyngeal Neuralgia	SIDER
carbamazepine	Absence Epilepsy	SIDER
carbamazepine	Pain	SIDER
Carbidopa	Parkinson Disease	RxNorm
Carboprost	Postpartum Hemorrhage	RxNorm, SIDER
Carboprost	Fetal Death	RxNorm
Carboprost	Cystitis	RxNorm
Carboprost	Incomplete spontaneous abortion	RxNorm
carboprost	Hypotonic uterine inertia	SIDER
carboprost	Uterine Inertia	SIDER
Carisoprodol	Myositis	RxNorm
Carisoprodol	Muscle Cramp	RxNorm
Carisoprodol	Muscle Spasticity	RxNorm
Carisoprodol	Pain	RxNorm
Carisoprodol	Spasm	RxNorm
Carisoprodol	Muscle Rigidity	RxNorm
carisoprodol	Actual Discomfort	SIDER
Carmustine	Carcinoma	RxNorm
Carmustine	Hodgkin Disease	RxNorm
Carmustine	Multiple Myeloma	RxNorm
Carmustine	Brain Neoplasms	RxNorm
Carmustine	Lymphoma, Non-Hodgkin	RxNorm
Carmustine	melanoma	RxNorm
Carmustine	Medulloblastoma	RxNorm
Carmustine	Glioblastoma	RxNorm
Carmustine	Lung Neoplasms	RxNorm
Carmustine	Colonic Neoplasms	RxNorm
Carmustine	Ependymoma	RxNorm
carmustine	Malignant Glioma	SIDER
carmustine	Malignant Neoplasms	SIDER
carmustine	Glioblastoma Multiforme	SIDER
Carteolol	Glaucoma, Open-Angle	RxNorm
Carteolol	Hypertensive disease	RxNorm
Cefaclor	Proteus Infections	RxNorm
Cefaclor	Otitis Media	RxNorm
Cefaclor	Skin Diseases, Bacterial	RxNorm
Cefaclor	Pharyngitis	RxNorm
Cefaclor	Streptococcal Infections	RxNorm
Cefaclor	Staphylococcal Infections	RxNorm
Cefaclor	Bronchitis	RxNorm
Cefaclor	Escherichia coli Infections	RxNorm
Cefaclor	Klebsiella Infections	RxNorm
Cefaclor	Urinary tract infection	RxNorm
Cefaclor	Haemophilus Infections	RxNorm
Cefaclor	Soft Tissue Infections	RxNorm
Cefaclor	Pneumonia, Bacterial	RxNorm
Cefaclor	Bone Diseases, Infectious	RxNorm
cefaclor	Rheumatic Fever	SIDER
cefaclor	Infection	SIDER
cefaclor	Rheumatic disorder	SIDER
Cefadroxil	Proteus Infections	RxNorm
Cefadroxil	Urinary tract infection	RxNorm
Cefadroxil	Pharyngitis	RxNorm
Cefadroxil	Escherichia coli Infections	RxNorm
Cefadroxil	Impetigo	RxNorm
Cefadroxil	Klebsiella Infections	RxNorm
Cefadroxil	Bacterial Endocarditis	RxNorm
Cefadroxil	Soft Tissue Infections	RxNorm
cefadroxil	Rheumatic Fever	SIDER
cefadroxil	Rheumatic disorder	SIDER
cefadroxil	Infection	SIDER
Cefazolin	Surgical Wound Infection	RxNorm
Cefazolin	Streptococcal Infections	RxNorm
Cefazolin	Pneumonia, Bacterial	RxNorm
Cefazolin	Soft Tissue Infections	RxNorm
Cefazolin	Bacterial Endocarditis	RxNorm
Cefazolin	Staphylococcal Infections	RxNorm
Cefazolin	Human Bite	RxNorm
Cefazolin	Escherichia coli Infections	RxNorm
Cefazolin	Proteus Infections	RxNorm
Cefazolin	Skin Diseases, Bacterial	RxNorm
Cefazolin	Urinary tract infection	RxNorm
Cefazolin	Klebsiella Infections	RxNorm
cefazolin	Infection	SIDER
cefazolin	Rheumatic Fever	SIDER
cefazolin	Rheumatic disorder	SIDER
Cefotaxime	Haemophilus Infections	RxNorm
Cefotaxime	Sepsis	RxNorm
Cefotaxime	Urinary tract infection	RxNorm
Cefotaxime	Serratia Infections	RxNorm
Cefotaxime	Pseudomonas Infections	RxNorm
Cefotaxime	Streptococcal Infections	RxNorm
Cefotaxime	Salmonella infections	RxNorm
Cefotaxime	Proteus Infections	RxNorm
Cefotaxime	Staphylococcal Infections	RxNorm
Cefotaxime	Soft Tissue Infections	RxNorm
Cefotaxime	Gonorrhea	RxNorm
Cefotaxime	Skin Diseases, Bacterial	RxNorm
Cefotaxime	Klebsiella Infections	RxNorm
Cefotaxime	Acinetobacter Infections	RxNorm
Cefotaxime	Meningitis, Bacterial	RxNorm
Cefotaxime	Peritonitis	RxNorm
Cefotaxime	Clostridium Infections	RxNorm
Cefotaxime	Escherichia coli Infections	RxNorm
Cefotaxime	Pneumonia, Bacterial	RxNorm
Cefotaxime	Pelvic Inflammatory Disease	RxNorm
Cefotaxime	Fusobacterium Infections	RxNorm
Cefotaxime	Bacteroides Infections	RxNorm
Cefotaxime	Bone Diseases, Infectious	RxNorm
cefotaxime	Intraabdominal Infections	SIDER
cefotaxime	Infection	SIDER
Cefotetan	Fusobacterium Infections	RxNorm
Cefotetan	Soft Tissue Infections	RxNorm
Cefotetan	Klebsiella Infections	RxNorm
Cefotetan	Bone Diseases, Infectious	RxNorm
Cefotetan	Surgical Wound Infection	RxNorm
Cefotetan	Urinary tract infection	RxNorm
Cefotetan	Gonorrhea	RxNorm
Cefotetan	Bacteroides Infections	RxNorm
Cefotetan	Proteus Infections	RxNorm
Cefotetan	Clostridium Infections	RxNorm
Cefotetan	Escherichia coli Infections	RxNorm
Cefotetan	Sepsis	RxNorm
Cefotetan	Human Bite	RxNorm
Cefotetan	Streptococcal Infections	RxNorm
Cefotetan	Pregnancy Complications, Infectious	RxNorm
Cefotetan	Peritonitis	RxNorm
Cefotetan	Respiratory Tract Infections	RxNorm
Cefotetan	Skin Diseases, Bacterial	RxNorm
Cefotetan	Abscess	RxNorm
Cefotetan	Staphylococcal Infections	RxNorm
Cefotetan	Haemophilus Infections	RxNorm
cefotetan	Infection	SIDER
Cefoxitin	Abscess	RxNorm, SIDER
Cefoxitin	Gonorrhea	RxNorm
Cefoxitin	Bacteroides Infections	RxNorm
Cefoxitin	Skin Diseases, Bacterial	RxNorm
Cefoxitin	Clostridium Infections	RxNorm
Cefoxitin	Haemophilus Infections	RxNorm
Cefoxitin	Proteus Infections	RxNorm
Cefoxitin	Escherichia coli Infections	RxNorm
Cefoxitin	Pregnancy Complications, Infectious	RxNorm
Cefoxitin	Respiratory Tract Infections	RxNorm
Cefoxitin	Surgical Wound Infection	RxNorm
Cefoxitin	Urinary tract infection	RxNorm
Cefoxitin	Streptococcal Infections	RxNorm
Cefoxitin	Staphylococcal Infections	RxNorm
Cefoxitin	Sepsis	RxNorm
Cefoxitin	Bone Diseases, Infectious	RxNorm
Cefoxitin	Klebsiella Infections	RxNorm
Cefoxitin	Soft Tissue Infections	RxNorm
Cefoxitin	Peritonitis	RxNorm
cefoxitin	Infection	SIDER
cefoxitin	Pelvic Inflammatory Disease	SIDER
Ceftazidime	Sepsis	RxNorm, SIDER
Ceftazidime	Staphylococcal Infections	RxNorm
Ceftazidime	Pseudomonas Infections	RxNorm
Ceftazidime	Acinetobacter Infections	RxNorm
Ceftazidime	Bone Diseases, Infectious	RxNorm
Ceftazidime	Escherichia coli Infections	RxNorm
Ceftazidime	Meningitis, Bacterial	RxNorm
Ceftazidime	Soft Tissue Infections	RxNorm
Ceftazidime	Streptococcal Infections	RxNorm
Ceftazidime	Neutropenia	RxNorm
Ceftazidime	Klebsiella Infections	RxNorm
Ceftazidime	Haemophilus Infections	RxNorm
Ceftazidime	Proteus Infections	RxNorm
Ceftazidime	Skin Diseases, Bacterial	RxNorm
Ceftazidime	Serratia Infections	RxNorm
Ceftazidime	Urinary tract infection	RxNorm
Ceftazidime	Fever	RxNorm
Ceftazidime	Pneumonia, Bacterial	RxNorm
ceftazidime	Meningitis	SIDER
ceftazidime	Immunologic Deficiency Syndromes	SIDER
ceftazidime	Infection	SIDER
Ceftriaxone	Soft Tissue Infections	RxNorm
Ceftriaxone	Clostridium Infections	RxNorm
Ceftriaxone	Bone Diseases, Infectious	RxNorm
Ceftriaxone	Sepsis	RxNorm
Ceftriaxone	Epididymitis	RxNorm
Ceftriaxone	Proctocolitis	RxNorm
Ceftriaxone	Chancroids	RxNorm
Ceftriaxone	Peritonitis	RxNorm
Ceftriaxone	Bacteroidaceae Infections	RxNorm
Ceftriaxone	Urinary tract infection	RxNorm
Ceftriaxone	Otitis Media	RxNorm
Ceftriaxone	Surgical Wound Infection	RxNorm
Ceftriaxone	Escherichia coli Infections	RxNorm
Ceftriaxone	Skin Diseases, Bacterial	RxNorm
Ceftriaxone	Serratia Infections	RxNorm
Ceftriaxone	Enteritis	RxNorm
Ceftriaxone	Pseudomonas Infections	RxNorm
Ceftriaxone	Streptococcal Infections	RxNorm
Ceftriaxone	Pelvic Infection	RxNorm
Ceftriaxone	Acinetobacter Infections	RxNorm
Ceftriaxone	Lyme Disease	RxNorm
Ceftriaxone	Pneumonia, Bacterial	RxNorm
Ceftriaxone	Klebsiella Infections	RxNorm
Ceftriaxone	Salmonella infections	RxNorm
Ceftriaxone	Gonorrhea	RxNorm
Ceftriaxone	Meningitis, Bacterial	RxNorm
Ceftriaxone	Proteus Infections	RxNorm
Ceftriaxone	Staphylococcal Infections	RxNorm
ceftriaxone	Shunt infection	SIDER
ceftriaxone	Meningitis	SIDER
ceftriaxone	Infection	SIDER
Cefuroxime	Sinusitis	RxNorm
Cefuroxime	Bone Diseases, Infectious	RxNorm
Cefuroxime	Impetigo	RxNorm
Cefuroxime	Surgical Wound Infection	RxNorm
Cefuroxime	Klebsiella Infections	RxNorm
Cefuroxime	Meningitis, Bacterial	RxNorm
Cefuroxime	Haemophilus Infections	RxNorm
Cefuroxime	Urinary tract infection	RxNorm
Cefuroxime	Pharyngitis	RxNorm
Cefuroxime	Soft Tissue Infections	RxNorm
Cefuroxime	Sepsis	RxNorm
Cefuroxime	Gonorrhea	RxNorm
Cefuroxime	Escherichia coli Infections	RxNorm
Cefuroxime	Proteus Infections	RxNorm
Cefuroxime	Lyme Disease	RxNorm
Cefuroxime	Pneumonia, Bacterial	RxNorm
cefuroxime	Bronchitis, Chronic	SIDER
cefuroxime	Pneumonia	SIDER
cefuroxime	Streptococcal Infections	SIDER
cefuroxime	Rheumatic disorder	SIDER
cefuroxime	Infection	SIDER
cefuroxime	Rheumatic Fever	SIDER
cefuroxime	Hypersensitivity	SIDER
Cephalexin	Proteus Infections	RxNorm
Cephalexin	Skin Diseases, Bacterial	RxNorm
Cephalexin	Staphylococcal Infections	RxNorm
Cephalexin	Moraxellaceae Infections	RxNorm
Cephalexin	Streptococcal Infections	RxNorm
Cephalexin	Soft Tissue Infections	RxNorm
Cephalexin	Human Bite	RxNorm
Cephalexin	Urinary tract infection	RxNorm
Cephalexin	Surgical Wound Infection	RxNorm
Cephalexin	Klebsiella Infections	RxNorm
Cephalexin	Pneumonia, Bacterial	RxNorm
Cephalexin	Haemophilus Infections	RxNorm
Cephalexin	Otitis Media	RxNorm
Cephalexin	Bacterial Endocarditis	RxNorm
Cephalexin	Bone Diseases, Infectious	RxNorm
Cephalexin	Pharyngitis	RxNorm
Cephalexin	Escherichia coli Infections	RxNorm
cefalexin	Infection	SIDER
cefalexin	Bacterial Infections	SIDER
Chlorambucil	Chronic Lymphocytic Leukemia	RxNorm, SIDER
Chlorambucil	Lymphoma, Non-Hodgkin	RxNorm, SIDER
Chlorambucil	Thrombocytosis	RxNorm
Chlorambucil	ovarian neoplasm	RxNorm
Chlorambucil	Malignant neoplasm of breast	RxNorm
Chlorambucil	Waldenstrom Macroglobulinemia	RxNorm
Chlorambucil	Testicular Neoplasms	RxNorm
Chlorambucil	Choriocarcinoma	RxNorm
Chlorambucil	Hodgkin Disease	RxNorm
chlorambucil	leukemia	SIDER
chlorambucil	Lymphoma	SIDER
Chloramphenicol	Otitis Externa	RxNorm, SIDER
Chloramphenicol	Bacteroides Infections	RxNorm
Chloramphenicol	Haemophilus Infections	RxNorm
Chloramphenicol	Eye Infections, Bacterial	RxNorm
Chloramphenicol	Rickettsia Infections	RxNorm
Chloramphenicol	Meningococcal meningitis	RxNorm
Chloramphenicol	Salmonella infections	RxNorm
Chloramphenicol	Streptococcal Infections	RxNorm
chloramphenicol	Bacterial conjunctivitis	SIDER
chloramphenicol	Eye Infections	SIDER
chloramphenicol	Infective conjunctivitis	SIDER
chloramphenicol	Infection	SIDER
clorazepate	Anxiety Disorders	RxNorm
clorazepate	Alcohol Withdrawal Delirium	RxNorm
clorazepate	Epilepsies, Partial	RxNorm
Chlordiazepoxide	Anxiety Disorders	RxNorm, SIDER
Chlordiazepoxide	Alcohol Withdrawal Delirium	RxNorm
chlordiazepoxide	Drug withdrawal syndrome	SIDER
chlordiazepoxide	Anxiety	SIDER
chlordiazepoxide	Alcoholic Intoxication, Chronic	SIDER
chlordiazepoxide	Alcohol abuse	SIDER
Chlorhexidine	Skin Diseases, Infectious	RxNorm
Chlorhexidine	Periodontal Diseases	RxNorm
Chlorhexidine	Gram-Positive Bacterial Infections	RxNorm
Chlorhexidine	Oral candidiasis	RxNorm
Chlorhexidine	Gram-Negative Bacterial Infections	RxNorm
chlorhexidine	Gingivitis	SIDER
chlorhexidine	Dental caries	SIDER
Proguanil	Malaria, Falciparum	RxNorm
Chloroquine	Amebiasis	RxNorm, SIDER
Chloroquine	Systemic Scleroderma	RxNorm
Chloroquine	Pemphigus	RxNorm
Chloroquine	Malaria, Falciparum	RxNorm
Chloroquine	Malaria, Avian	RxNorm
Chloroquine	Rheumatoid Arthritis	RxNorm
Chloroquine	Malaria	RxNorm
Chloroquine	Lupus Erythematosus, Discoid	RxNorm
chloroquine	Plasmodium falciparum infection	SIDER
chloroquine	Plasmodium ovale infection	SIDER
chloroquine	Plasmodium vivax infection	SIDER
Chlorothiazide	Liver Cirrhosis	RxNorm, SIDER
Chlorothiazide	Hypertensive disease	RxNorm, SIDER
Chlorothiazide	Edema	RxNorm, SIDER
Chlorothiazide	Nephrotic Syndrome	RxNorm
Chlorothiazide	Glomerulonephritis	RxNorm
Chlorothiazide	Heart failure	RxNorm
Chlorothiazide	Renal Insufficiency	RxNorm
chlorothiazide	Congestive heart failure	SIDER
chlorothiazide	Pregnancy	SIDER
Chlorpheniramine	Urticaria	RxNorm, SIDER
Chlorpheniramine	Rhinitis, Allergic, Perennial	RxNorm
chlorphenamine	Anaphylactic shock	SIDER
chlorphenamine	Seasonal rhinitis	SIDER
chlorphenamine	Hay fever	SIDER
chlorphenamine	Angioedema	SIDER
Chlorpromazine	Tetanus	RxNorm, SIDER
Chlorpromazine	Psychotic Disorders	RxNorm, SIDER
Chlorpromazine	Schizophrenia	RxNorm, SIDER
Chlorpromazine	Nausea	RxNorm, SIDER
Chlorpromazine	Vomiting	RxNorm, SIDER
Chlorpromazine	Hiccup	RxNorm, SIDER
Chlorpromazine	Attention Deficit and Disruptive Behavior Disorders	RxNorm
Chlorpromazine	Anxiety Disorders	RxNorm
Chlorpromazine	Child Behavior Disorders	RxNorm
Chlorpromazine	Acute intermittent porphyria	RxNorm
chlorpromazine	Agitation	SIDER
chlorpromazine	Anxiety	SIDER
Chlorpropamide	Diabetes Mellitus, Non-Insulin-Dependent	RxNorm, SIDER
Chlorthalidone	Liver Cirrhosis	RxNorm, SIDER
Chlorthalidone	Hypertensive disease	RxNorm, SIDER
Chlorthalidone	Edema	RxNorm, SIDER
Chlorthalidone	Glomerulonephritis	RxNorm
Chlorthalidone	Heart failure	RxNorm
Chlorthalidone	Renal Insufficiency	RxNorm
Chlorthalidone	Nephrotic Syndrome	RxNorm
chlortalidone	Hypercalciuria	SIDER
chlortalidone	Congestive heart failure	SIDER
Chlorzoxazone	Myositis	RxNorm
Chlorzoxazone	Muscle Cramp	RxNorm
Chlorzoxazone	Pain	RxNorm
Chlorzoxazone	Muscle Rigidity	RxNorm
Chlorzoxazone	Spasm	RxNorm
chlorzoxazone	Actual Discomfort	SIDER
Cholecalciferol	Osteoporosis	RxNorm, SIDER
Cholecalciferol	Psoriasis	RxNorm
Cholecalciferol	Malignant neoplasm of skin	RxNorm
Cholecalciferol	Lung Neoplasms	RxNorm
Cholecalciferol	Familial Hypophosphatemic Rickets	RxNorm
Cholecalciferol	Hypoparathyroidism	RxNorm
Cholecalciferol	Kidney Failure, Chronic	RxNorm
Cholecalciferol	Cardiovascular Diseases	RxNorm
Cholecalciferol	Crohn Disease	RxNorm
Choline	Rheumatic Fever	RxNorm
Choline	Rheumatoid Arthritis	RxNorm
Choline	Pain	RxNorm
Choline	Choline Deficiency	RxNorm
Choline	Degenerative polyarthritis	RxNorm
Choline	Infant Nutrition Disorders	RxNorm
Cilastatin	Bacterial Endocarditis	RxNorm
Cilastatin	Bone Diseases, Infectious	RxNorm
Cilastatin	Urinary tract infection	RxNorm
Cilastatin	Intraabdominal Infections	RxNorm
Cilastatin	Skin Diseases, Infectious	RxNorm
Cilastatin	Respiratory Tract Infections	RxNorm
Cilastatin	Arthritis, Infectious	RxNorm
Cilastatin	Sepsis	RxNorm
Cimetidine	Duodenal Ulcer	RxNorm, SIDER
Cimetidine	Gastric ulcer	RxNorm, SIDER
Cimetidine	Gastroesophageal reflux disease	RxNorm, SIDER
Cimetidine	Dyspepsia	RxNorm, SIDER
Cimetidine	Gastrointestinal Hemorrhage	RxNorm
Cimetidine	Heartburn	RxNorm
Cimetidine	Urticaria	RxNorm
Cimetidine	Zollinger-Ellison syndrome	RxNorm
Cimetidine	Peptic Esophagitis	RxNorm
Cimetidine	Helicobacter Infections	RxNorm
cimetidine	Stress ulcer	SIDER
cimetidine	Gastrinoma	SIDER
cimetidine	Scleroderma	SIDER
cimetidine	Hemoglobin	SIDER
cimetidine	Hemorrhage	SIDER
cimetidine	Ulcer	SIDER
cimetidine	Anaphylactic shock	SIDER
cimetidine	Hyperchlorhydria	SIDER
cimetidine	Upper gastrointestinal hemorrhage	SIDER
Ciprofloxacin	Urinary tract infection	RxNorm, SIDER
Ciprofloxacin	Fever	RxNorm, SIDER
Ciprofloxacin	Bacterial conjunctivitis	RxNorm, SIDER
Ciprofloxacin	Pyelonephritis	RxNorm, SIDER
Ciprofloxacin	Diarrhea	RxNorm
Ciprofloxacin	Campylobacter infection	RxNorm
Ciprofloxacin	Cystitis	RxNorm
Ciprofloxacin	Escherichia coli Infections	RxNorm
Ciprofloxacin	Sinusitis	RxNorm
Ciprofloxacin	Bacteroides Infections	RxNorm
Ciprofloxacin	Haemophilus Infections	RxNorm
Ciprofloxacin	Gonorrhea	RxNorm
Ciprofloxacin	Intraabdominal Infections	RxNorm
Ciprofloxacin	Pseudomonas Infections	RxNorm
Ciprofloxacin	Proteus Infections	RxNorm
Ciprofloxacin	Skin Diseases, Bacterial	RxNorm
Ciprofloxacin	Dysentery	RxNorm
Ciprofloxacin	Otitis Externa	RxNorm
Ciprofloxacin	Osteomyelitis	RxNorm
Ciprofloxacin	Arthritis, Infectious	RxNorm
Ciprofloxacin	Anthrax disease	RxNorm
Ciprofloxacin	Neutropenia	RxNorm
Ciprofloxacin	Klebsiella Infections	RxNorm
Ciprofloxacin	prostatitis	RxNorm
Ciprofloxacin	Typhoid Fever	RxNorm
Ciprofloxacin	Staphylococcal Infections	RxNorm
ciprofloxacin	Cystic Fibrosis	SIDER
ciprofloxacin	Bronchitis, Chronic	SIDER
ciprofloxacin	Pneumonia	SIDER
ciprofloxacin	Conjunctivitis	SIDER
ciprofloxacin	Infective conjunctivitis	SIDER
ciprofloxacin	Infection	SIDER
ciprofloxacin	Corneal Ulcer	SIDER
ciprofloxacin	Degenerative polyarthritis	SIDER
ciprofloxacin	Blepharitis	SIDER
ciprofloxacin	Arthropathy	SIDER
Cisplatin	ovarian neoplasm	RxNorm, SIDER
Cisplatin	Osteosarcoma	RxNorm
Cisplatin	Melanoma, Amelanotic	RxNorm
Cisplatin	Lung Neoplasms	RxNorm
Cisplatin	Malignant neoplasm of breast	RxNorm
Cisplatin	Carcinoma, Small Cell	RxNorm
Cisplatin	Testicular Neoplasms	RxNorm
Cisplatin	Mesothelioma, Cystic	RxNorm
Cisplatin	Malignant neoplasm of stomach	RxNorm
Cisplatin	Malignant neoplasm of urinary bladder	RxNorm
Cisplatin	Prostatic Neoplasms	RxNorm
Cisplatin	Neuroblastoma	RxNorm
Cisplatin	Lymphoma, Non-Hodgkin	RxNorm
Cisplatin	Esophageal Neoplasms	RxNorm
Cisplatin	Multiple Myeloma	RxNorm
Cisplatin	Hodgkin Disease	RxNorm
Cisplatin	Astrocytoma	RxNorm
cisplatin	Transitional cell carcinoma of bladder	SIDER
Citalopram	Dementia	RxNorm, SIDER
Citalopram	Obsessive-Compulsive Disorder	RxNorm, SIDER
Citalopram	Depressive disorder	RxNorm
Citalopram	Alcoholic Intoxication, Chronic	RxNorm
Citalopram	Tobacco Use Disorder	RxNorm
Citalopram	Diabetic Neuropathies	RxNorm
citalopram	Dysthymic Disorder	SIDER
citalopram	Major Depressive Disorder	SIDER
citalopram	Ischemia	SIDER
citalopram	Generalized Anxiety Disorder	SIDER
citalopram	Anxiety	SIDER
citalopram	Phobia, Social	SIDER
citalopram	Mental Depression	SIDER
Clemastine	Urticaria	RxNorm, SIDER
Clemastine	Rhinitis, Allergic, Perennial	RxNorm
clemastine	Angioedema	SIDER
clemastine	Pruritus	SIDER
clemastine	Excessive tearing	SIDER
clemastine	Allergic rhinitis (disorder)	SIDER
clemastine	Nasopharyngitis	SIDER
clemastine	Sneezing	SIDER
clemastine	Rhinorrhea	SIDER
Clindamycin	Bacterial Vaginosis	RxNorm, SIDER
Clindamycin	Acne Vulgaris	RxNorm
Clindamycin	Bacterial Endocarditis	RxNorm
Clindamycin	Streptococcal Infections	RxNorm
Clindamycin	Actinomycetales Infections	RxNorm
Clindamycin	Bacteroides Infections	RxNorm
Clindamycin	Pneumocystis jiroveci pneumonia	RxNorm
Clindamycin	Toxoplasmosis	RxNorm
Clindamycin	Staphylococcal Infections	RxNorm
clindamycin	Plasmodium falciparum infection	SIDER
clindamycin	Acne	SIDER
clindamycin	Infection	SIDER
clindamycin	Infective vaginitis	SIDER
clindamycin	Vulvovaginitis	SIDER
Clobetasol	Facial Dermatoses	RxNorm
Clobetasol	Leg Dermatoses	RxNorm
Clobetasol	Inflammation	RxNorm
Clobetasol	Dermatitis	RxNorm
Clobetasol	Hand Dermatoses	RxNorm
Clobetasol	Foot Dermatoses	RxNorm
Clobetasol	Scalp Dermatoses	RxNorm
clobetasol	Psoriasis	SIDER
clobetasol	Dermatologic disorders	SIDER
Clomiphene	Male infertility	RxNorm, SIDER
Clomiphene	Female infertility	RxNorm
clomifene	Infertility	SIDER
Clomipramine	Obsessive-Compulsive Disorder	RxNorm, SIDER
Clomipramine	Pain	RxNorm
Clomipramine	Panic Disorder	RxNorm
Clomipramine	Depressive disorder	RxNorm
clomipramine	Obsessive thoughts	SIDER
clomipramine	Personality Disorders	SIDER
clomipramine	Obsessive compulsive behavior	SIDER
clomipramine	Obsessions	SIDER
clomipramine	Schizophrenia	SIDER
Clonazepam	Lennox-Gastaut syndrome	RxNorm, SIDER
Clonazepam	Panic Disorder	RxNorm, SIDER
Clonazepam	Absence Epilepsy	RxNorm, SIDER
Clonazepam	Seizures	RxNorm
Clonazepam	Dysarthria	RxNorm
Clonazepam	Schizophrenia	RxNorm
Clonazepam	Myoclonic Epilepsy	RxNorm
Clonazepam	Bipolar Disorder	RxNorm
Clonazepam	Neuralgia	RxNorm
Clonazepam	Tic disorder	RxNorm
Clonazepam	Restless Legs Syndrome	RxNorm
clonazepam	Agoraphobia	SIDER
clonazepam	Epileptic drop attack	SIDER
clonazepam	Epilepsy	SIDER
clonazepam	Seizures, Focal	SIDER
Clonidine	Attention deficit hyperactivity disorder	RxNorm, SIDER
Clonidine	Hypertensive disease	RxNorm, SIDER
Clonidine	Pain, Intractable	RxNorm
Clonidine	Dysmenorrhea	RxNorm
Clonidine	Diarrhea	RxNorm
Clonidine	Alcohol-Induced Disorders, Nervous System	RxNorm
Clonidine	Substance Withdrawal Syndrome	RxNorm
Clonidine	Glaucoma	RxNorm
Clonidine	Sialorrhea	RxNorm
Clonidine	Opioid-Related Disorders	RxNorm
Clonidine	Gilles de la Tourette syndrome	RxNorm
Clonidine	Hot flushes	RxNorm
Clonidine	Muscle Spasticity	RxNorm
clonidine	Pain	SIDER
clonidine	Vascular Headaches	SIDER
clonidine	Visceral Pain	SIDER
clonidine	Flushing	SIDER
clonidine	Migraine Disorders	SIDER
clonidine	Menopause	SIDER
clonidine	Neuralgia	SIDER
Clotrimazole	Candidiasis of vagina	RxNorm
Clotrimazole	Tinea Pedis	RxNorm
Clotrimazole	Oral candidiasis	RxNorm
Clotrimazole	Cutaneous Candidiasis	RxNorm
clotrimazole	leukemia	SIDER
clotrimazole	Candidiasis, Vulvovaginal	SIDER
clotrimazole	Immunologic Deficiency Syndromes	SIDER
clotrimazole	Neoplasms	SIDER
clotrimazole	Infection	SIDER
clotrimazole	Pruritus	SIDER
clotrimazole	Oropharyngeal candidiasis	SIDER
clotrimazole	Vulvovaginal mycotic infection	SIDER
clotrimazole	Vaginal Discharge	SIDER
Clozapine	Schizophrenia	RxNorm, SIDER
Clozapine	Psychotic Disorders	RxNorm
Clozapine	Bipolar Disorder	RxNorm
clozapine	Agranulocytosis	SIDER
clozapine	Suicidal behavior	SIDER
clozapine	Schizoaffective Disorder	SIDER
clozapine	Seizures	SIDER
Cocaine	Coughing	RxNorm
Cocaine	Pain	RxNorm
Codeine	Coughing	RxNorm
Codeine	Pain	RxNorm
codeine	Hypokalemia	SIDER
Colchicine	Gout	RxNorm, SIDER
Colchicine	Biliary cirrhosis	RxNorm
Colchicine	Amyloidosis	RxNorm
Colchicine	Familial Mediterranean Fever	RxNorm
Colestipol	Hypercholesterolemia	RxNorm, SIDER
Colestipol	Enterocolitis, Pseudomembranous	RxNorm
Colestipol	Diarrhea	RxNorm
Colestipol	Hyperlipoproteinemias	RxNorm
Colestipol	Hypertriglyceridemia	RxNorm
Colestipol	Coronary Artery Disease	RxNorm
colistimethate	Pseudomonas Infections	RxNorm
colistimethate	Escherichia coli Infections	RxNorm
colistimethate	Klebsiella Infections	RxNorm
colistimethate	Urinary tract infection	RxNorm
Colistin	Urinary tract infection	RxNorm
Colistin	Pseudomonas Infections	RxNorm
Colistin	Escherichia coli Infections	RxNorm
Colistin	Klebsiella Infections	RxNorm
Copper	Pregnancy	RxNorm
Cortisone	Allergic rhinitis (disorder)	RxNorm
Cortisone	Adrenal gland hypofunction	RxNorm
Cortisone	Arthritis, Gouty	RxNorm
Cortisone	Tuberculosis, Pulmonary	RxNorm
Cortisone	Immune thrombocytopenic purpura	RxNorm
Cortisone	Hypercalcemia	RxNorm
Cortisone	Erythema Multiforme	RxNorm
Cortisone	Choroiditis	RxNorm
Cortisone	Asthma	RxNorm
Cortisone	Lupus Erythematosus, Systemic	RxNorm
Cortisone	Exfoliative dermatitis	RxNorm
Cortisone	Keratitis	RxNorm
Cortisone	Rheumatoid Arthritis	RxNorm
Cortisone	Iritis	RxNorm
Cortisone	Sarcoidosis	RxNorm
Cortisone	Rheumatism	RxNorm
Cortisone	Dermatitis, Atopic	RxNorm
Cortisone	Ulcerative Colitis	RxNorm
Cortisone	Collagen Diseases	RxNorm
Cortisone	leukemia	RxNorm
Cortisone	Bursitis	RxNorm
Cortisone	Dermatomyositis	RxNorm
Cortisone	Psoriasis	RxNorm
Cortisone	Berylliosis	RxNorm
Cortisone	Dermatitis Herpetiformis	RxNorm
Cortisone	Seborrheic dermatitis	RxNorm
Cortisone	Nephrotic Syndrome	RxNorm
Cortisone	Pemphigus	RxNorm
Cortisone	Thyroiditis	RxNorm
Cortisone	Ankylosing spondylitis	RxNorm
Cortisone	Mycosis Fungoides	RxNorm
cortisone	Aspiration Pneumonia	SIDER
cortisone	Pneumonia	SIDER
cortisone	Allergic condition	SIDER
Cosyntropin	Adrenal Cortex Diseases	RxNorm
tetracosactide	Dermatologic disorders	SIDER
Cyclophosphamide	Malignant neoplasm of breast	RxNorm, SIDER
Cyclophosphamide	Nephrotic Syndrome	RxNorm, SIDER
Cyclophosphamide	Pure Red-Cell Aplasia	RxNorm
Cyclophosphamide	Multiple Myeloma	RxNorm
Cyclophosphamide	Multiple Sclerosis	RxNorm
Cyclophosphamide	Neuroblastoma	RxNorm
Cyclophosphamide	Waldenstrom Macroglobulinemia	RxNorm
Cyclophosphamide	Retinoblastoma	RxNorm
Cyclophosphamide	Rheumatism	RxNorm
Cyclophosphamide	Autoimmune hemolytic anemia	RxNorm
Cyclophosphamide	Myasthenia Gravis	RxNorm
Cyclophosphamide	Testicular Neoplasms	RxNorm
Cyclophosphamide	Lung Neoplasms	RxNorm
Cyclophosphamide	ovarian neoplasm	RxNorm
Cyclophosphamide	Leukemia, Myelocytic, Acute	RxNorm
Cyclophosphamide	Granulomatosis with polyangiitis	RxNorm
Cyclophosphamide	Rhabdomyosarcoma	RxNorm
Cyclophosphamide	Immune thrombocytopenic purpura	RxNorm
Cyclophosphamide	Chronic Lymphocytic Leukemia	RxNorm
Cyclophosphamide	Lupus Nephritis	RxNorm
Cyclophosphamide	Hemosiderosis	RxNorm
Cyclophosphamide	Myeloid Leukemia, Chronic	RxNorm
Cyclophosphamide	Burkitt Lymphoma	RxNorm
Cyclophosphamide	Ewings sarcoma	RxNorm
Cyclophosphamide	Hodgkin Disease	RxNorm
Cyclophosphamide	Mycosis Fungoides	RxNorm
Cyclophosphamide	Endometrial Neoplasms	RxNorm
Cyclophosphamide	Precursor Cell Lymphoblastic Leukemia lymphoma	RxNorm
cyclophosphamide	Malignant Neoplasms	SIDER
Cycloserine	Urinary tract infection	RxNorm, SIDER
Cycloserine	Escherichia coli Infections	RxNorm
Cycloserine	Gaucher Disease	RxNorm
Cycloserine	Tuberculosis	RxNorm
cycloserine	Tuberculosis, extrapulmonary	SIDER
Cyclosporine	Psoriasis	RxNorm, SIDER
Cyclosporine	Graft-vs-Host Disease	RxNorm, SIDER
Cyclosporine	Rheumatoid Arthritis	RxNorm, SIDER
Cyclosporine	Lupus Erythematosus, Systemic	RxNorm
Cyclosporine	Focal glomerulosclerosis	RxNorm
Cyclosporine	Myasthenia Gravis	RxNorm
ciclosporin	Arthritis	SIDER
ciclosporin	Dermatitis, Atopic	SIDER
ciclosporin	Renal glomerular disease	SIDER
ciclosporin	Lipoid nephrosis	SIDER
ciclosporin	Choroiditis	SIDER
ciclosporin	Graft Rejection	SIDER
ciclosporin	Uveitis	SIDER
Cyproheptadine	Urticaria	RxNorm
Cyproheptadine	Paraparesis, Spastic	RxNorm
Cyproheptadine	Rhinitis, Allergic, Perennial	RxNorm
Cyproheptadine	Nelson Syndrome	RxNorm
Cyproheptadine	Pruritus	RxNorm
Cyproheptadine	Dyskinetic syndrome	RxNorm
Cyproheptadine	Cluster Headache	RxNorm
Cyproheptadine	Schizophrenia	RxNorm
Cyproheptadine	Blepharospasm	RxNorm
cyproheptadine	Hypersensitivity	SIDER
cyproheptadine	Angioedema	SIDER
cyproheptadine	Anaphylactic shock	SIDER
Cysteamine	Cystinosis	RxNorm, SIDER
Cytarabine	Lymphoma	RxNorm, SIDER
Cytarabine	leukemia	RxNorm
Cytarabine	Meningeal Neoplasms	RxNorm
cytarabine	Leukaemic infiltration brain	SIDER
cytarabine	Lymphoma, Non-Hodgkin	SIDER
cytarabine	Acute leukemia	SIDER
cytarabine	Neoplasms	SIDER
cytarabine	Meningeal Carcinomatosis	SIDER
cytarabine	Leukemia, Myelocytic, Acute	SIDER
cytarabine	Acute lymphocytic leukemia	SIDER
Dacarbazine	Hodgkin Disease	RxNorm, SIDER
Dacarbazine	Pancreatic Endocrine Carcinoma	RxNorm
Dacarbazine	Neuroblastoma	RxNorm
Dacarbazine	Fibrosarcoma	RxNorm
Dacarbazine	Rhabdomyosarcoma	RxNorm
Dacarbazine	melanoma	RxNorm
Dacarbazine	Medullary carcinoma	RxNorm
dacarbazine	Sarcoma	SIDER
dacarbazine	Malignant melanoma, metastatic	SIDER
dacarbazine	Lymphocyte Rich Classical Hodgkin Lymphoma	SIDER
dacarbazine	Hodgkin lymphoma, lymphocyte depletion	SIDER
Dactinomycin	Rhabdomyosarcoma	RxNorm, SIDER
Dactinomycin	Nephroblastoma	RxNorm, SIDER
Dactinomycin	Ewings sarcoma	RxNorm, SIDER
Dactinomycin	Soft Tissue Neoplasms	RxNorm
Dactinomycin	Uterine Neoplasms	RxNorm
Dactinomycin	melanoma	RxNorm
Dactinomycin	Choriocarcinoma	RxNorm
Dactinomycin	Neuroblastoma	RxNorm
Dactinomycin	Testicular Neoplasms	RxNorm
Dactinomycin	Kaposi Sarcoma	RxNorm
Dactinomycin	Gestational trophoblastic disease	RxNorm
Dactinomycin	Retinoblastoma	RxNorm
dactinomycin	Malignant Neoplasms	SIDER
dactinomycin	Gestational Trophoblastic Neoplasms	SIDER
dactinomycin	Malignant neoplasm of testis	SIDER
Danazol	Endometriosis	RxNorm, SIDER
Danazol	Angioedema	RxNorm, SIDER
Danazol	Breast Fibrocystic Disease	RxNorm
danazol	Mastodynia	SIDER
danazol	Sore to touch	SIDER
danazol	Breast Diseases	SIDER
danazol	Angioedemas, Hereditary	SIDER
danazol	Pain	SIDER
Dantrolene	Muscle Spasticity	RxNorm, SIDER
Dantrolene	Spinal Cord Injuries	RxNorm
Dantrolene	Malignant hyperpyrexia due to anesthesia	RxNorm
Dantrolene	Cerebral Palsy	RxNorm
Dantrolene	Multiple Sclerosis	RxNorm
Dantrolene	Cerebral Infarction	RxNorm
Dantrolene	Neuroleptic Malignant Syndrome	RxNorm
dantrolene	Fever	SIDER
dantrolene	Hypermetabolism	SIDER
Dapsone	Malaria	RxNorm
Dapsone	Dermatitis Herpetiformis	RxNorm
Dapsone	Toxoplasmosis	RxNorm
Dapsone	Leprosy, Lepromatous	RxNorm
Dapsone	Polychondritis, Relapsing	RxNorm
Dapsone	AIDS-Related Opportunistic Infections	RxNorm
dapsone	Acne	SIDER
Daunorubicin	Leukemia, Myelocytic, Acute	RxNorm, SIDER
Daunorubicin	Precursor Cell Lymphoblastic Leukemia lymphoma	RxNorm
daunorubicin	Kaposi Sarcoma	SIDER
daunorubicin	Acute leukemia	SIDER
daunorubicin	Neoplasms	SIDER
daunorubicin	Acute lymphocytic leukemia	SIDER
Deferoxamine	Iron Overload	RxNorm, SIDER
Deferoxamine	Kidney Failure, Chronic	RxNorm, SIDER
Deferoxamine	Bone Diseases	RxNorm
Deferoxamine	Corneal Diseases	RxNorm
Deferoxamine	Hemochromatosis	RxNorm
deferoxamine	Poisoning	SIDER
deferoxamine	Aluminium overload	SIDER
deferoxamine	Anemia	SIDER
deferoxamine	Thalassemia	SIDER
deferoxamine	Shock	SIDER
prasterone	Dyspareunia	RxNorm
prasterone	Sexual and Gender Disorders	RxNorm
prasterone	Adrenal gland hypofunction	RxNorm
prasterone	Lupus Vulgaris	RxNorm
Demeclocycline	Gonorrhea	RxNorm, SIDER
Demeclocycline	Typhoid Fever	RxNorm
Demeclocycline	Campylobacter infection	RxNorm
Demeclocycline	Psittacosis	RxNorm
Demeclocycline	Pertussis	RxNorm
Demeclocycline	Inappropriate ADH Syndrome	RxNorm
Demeclocycline	Urinary tract infection	RxNorm
Demeclocycline	Rocky Mountain Spotted Fever	RxNorm
Demeclocycline	Mycoplasma pneumonia	RxNorm
Demeclocycline	Trachoma	RxNorm
Demeclocycline	Plague	RxNorm
Demeclocycline	Lymphogranuloma Venereum	RxNorm
Demeclocycline	Actinomycosis	RxNorm
Demeclocycline	Clostridium Infections	RxNorm
Demeclocycline	Cholera	RxNorm
Demeclocycline	Acne Vulgaris	RxNorm
demeclocycline	Infection	SIDER
demeclocycline	Amebic colitis	SIDER
Desipramine	Depressive disorder	RxNorm
Desipramine	Attention deficit hyperactivity disorder	RxNorm
Desipramine	Substance-Related Disorders	RxNorm
Desipramine	Pain	RxNorm
desipramine	Dysthymic Disorder	SIDER
desipramine	Bipolar I disorder	SIDER
desipramine	Major Depressive Disorder	SIDER
desipramine	Bipolar Disorder	SIDER
desipramine	Mental Depression	SIDER
desmopressin	von Willebrand Disease	RxNorm, SIDER
desmopressin	Enuresis	RxNorm, SIDER
desmopressin	Central Diabetes Insipidus	RxNorm
desmopressin	Thrombocytopenia	RxNorm
desmopressin	Hemorrhage	RxNorm
desmopressin	Hemophilia B	SIDER
desmopressin	Diabetes Insipidus	SIDER
desmopressin	Nocturia	SIDER
desmopressin	Craniocerebral Trauma	SIDER
desmopressin	Polyuria	SIDER
desmopressin	Factor VIII Deficiency	SIDER
desmopressin	Urine output increased	SIDER
desmopressin	Polydipsia	SIDER
desmopressin	Nephrogenic Diabetes Insipidus	SIDER
Desonide	Inflammation	RxNorm
Desonide	Scalp Dermatoses	RxNorm
Desonide	Facial Dermatoses	RxNorm
Desonide	Leg Dermatoses	RxNorm
Desonide	Hand Dermatoses	RxNorm
Desonide	Foot Dermatoses	RxNorm
desonide	Dermatitis, Atopic	SIDER
desonide	Dermatologic disorders	SIDER
Desoximetasone	Hand Dermatoses	RxNorm
Desoximetasone	Inflammation	RxNorm
Desoximetasone	Foot Dermatoses	RxNorm
Desoximetasone	Scalp Dermatoses	RxNorm
Desoximetasone	Facial Dermatoses	RxNorm
Desoximetasone	Leg Dermatoses	RxNorm
desoximetasone	Dermatologic disorders	SIDER
Dexamethasone	leukemia	RxNorm, SIDER
Dexamethasone	Brain Edema	RxNorm, SIDER
Dexamethasone	Asthma	RxNorm, SIDER
Dexamethasone	Lupus Erythematosus, Systemic	RxNorm, SIDER
Dexamethasone	Addison Disease	RxNorm
Dexamethasone	Tuberculosis, Pulmonary	RxNorm
Dexamethasone	Thyroiditis	RxNorm
Dexamethasone	Vomiting	RxNorm
Dexamethasone	Immune thrombocytopenic purpura	RxNorm
Dexamethasone	Sarcoidosis	RxNorm
Dexamethasone	Rheumatism	RxNorm
Dexamethasone	Pemphigus	RxNorm
Dexamethasone	Mycosis Fungoides	RxNorm
Dexamethasone	Ankylosing spondylitis	RxNorm
Dexamethasone	Nausea	RxNorm
Dexamethasone	Iritis	RxNorm
Dexamethasone	Nasal Polyps	RxNorm
Dexamethasone	Septic Shock	RxNorm
Dexamethasone	Rhinitis, Allergic, Perennial	RxNorm
Dexamethasone	Keratitis	RxNorm
Dexamethasone	Cushing Syndrome	RxNorm
Dexamethasone	Ulcerative Colitis	RxNorm
Dexamethasone	Collagen Diseases	RxNorm
Dexamethasone	Dermatitis Herpetiformis	RxNorm
Dexamethasone	Hypercalcemia	RxNorm
Dexamethasone	Bursitis	RxNorm
Dexamethasone	Depressive disorder	RxNorm
dexamethasone	Contact Dermatitis	SIDER
dexamethasone	Gout	SIDER
dexamethasone	Drug Allergy	SIDER
dexamethasone	Dermatitis, Atopic	SIDER
dexamethasone	Malignant Neoplasms	SIDER
dexamethasone	Solar dermatitis	SIDER
dexamethasone	Seasonal rhinitis	SIDER
dexamethasone	Retinal Vein Occlusion	SIDER
dexamethasone	Rheumatoid Arthritis	SIDER
dexamethasone	Dermatomyositis	SIDER
dexamethasone	Arthritis	SIDER
dexamethasone	Lymphoma, Non-Hodgkin	SIDER
dexamethasone	Arthritis, Gouty	SIDER
dexamethasone	CNS metastases	SIDER
dexamethasone	Rhinitis perennial	SIDER
dexamethasone	Degenerative polyarthritis	SIDER
dexamethasone	Dermatologic disorders	SIDER
dexamethasone	Hay fever	SIDER
dexamethasone	Eczema, Infantile	SIDER
dexamethasone	Pruritus senilis	SIDER
dexamethasone	Stasis dermatitis	SIDER
dexamethasone	Psoriasis	SIDER
dexamethasone	Allergic condition	SIDER
dexamethasone	Lymphoma	SIDER
dexamethasone	Diabetic retinal oedema	SIDER
dexamethasone	Inflammation	SIDER
dexamethasone	Nummular eczema	SIDER
dexamethasone	Metastatic malignant neoplasm to brain	SIDER
dexamethasone	Hypocortisolism secondary to another disorder	SIDER
dexamethasone	Major Depressive Disorder	SIDER
dexamethasone	Neurodermatitis	SIDER
dexamethasone	Rheumatic Heart Disease	SIDER
dexamethasone	Hypersensitivity	SIDER
dexamethasone	Shock	SIDER
dexamethasone	Neoplasms	SIDER
dexamethasone	Craniocerebral Trauma	SIDER
dexamethasone	Seborrheic dermatitis	SIDER
dexamethasone	Polymyositis	SIDER
dexamethasone	Uveitis	SIDER
Dextroamphetamine	Attention deficit hyperactivity disorder	RxNorm, SIDER
Dextroamphetamine	Narcolepsy	RxNorm
Dextromethorphan	Coughing	RxNorm
Diatrizoate	Biliary Tract Diseases	RxNorm
Diatrizoate	Liver diseases	RxNorm
Diatrizoate	Male Urogenital Diseases	RxNorm
Diatrizoate	Cardiovascular Diseases	RxNorm
Diatrizoate	Gastrointestinal Diseases	RxNorm
Diatrizoate	Musculoskeletal Diseases	RxNorm
Diatrizoate	Female Urogenital Diseases and Pregnancy Complications	RxNorm
Diazepam	Status Epilepticus	RxNorm, SIDER
Diazepam	Muscle Spasticity	RxNorm, SIDER
Diazepam	Panic Disorder	RxNorm
Diazepam	Alcohol Withdrawal Delirium	RxNorm
diazepam	Monoplegia	SIDER
diazepam	Tension	SIDER
diazepam	Stiff-Person Syndrome	SIDER
diazepam	Epilepsy	SIDER
diazepam	Seizures	SIDER
diazepam	Paraplegia	SIDER
diazepam	Fever	SIDER
diazepam	Delirium	SIDER
diazepam	Agitation	SIDER
diazepam	Irritable Mood	SIDER
diazepam	Tremor	SIDER
diazepam	Cerebral Palsy	SIDER
diazepam	Anxiety Disorders	SIDER
diazepam	Athetosis	SIDER
diazepam	Convulsion in childhood	SIDER
diazepam	Diplegia	SIDER
diazepam	Anxiety	SIDER
diazepam	Tetanus	SIDER
diazepam	Spasm	SIDER
diazepam	Alcohol withdrawal syndrome	SIDER
diazepam	Inflammation	SIDER
diazepam	Traumatic injury	SIDER
Diazoxide	Hypoglycemia	RxNorm, SIDER
Diazoxide	Malignant Hypertension	RxNorm
diazoxide	Hyperinsulinism	SIDER
diazoxide	Cerebral Hemorrhage	SIDER
diazoxide	Nephritis	SIDER
diazoxide	Hypertensive Encephalopathy	SIDER
diazoxide	Total Peripheral Resistance	SIDER
diazoxide	Increased insulin level	SIDER
diazoxide	Congestive heart failure	SIDER
diazoxide	Hypertensive crisis	SIDER
Dichlorphenamide	Glaucoma	RxNorm
Diclofenac	Ankylosing spondylitis	RxNorm, SIDER
Diclofenac	Rheumatoid Arthritis	RxNorm, SIDER
Diclofenac	Degenerative polyarthritis	RxNorm, SIDER
Diclofenac	Inflammation	RxNorm, SIDER
Diclofenac	Photophobia	RxNorm, SIDER
Diclofenac	Dysmenorrhea	RxNorm, SIDER
Diclofenac	Keratosis	RxNorm
Diclofenac	Juvenile arthritis	RxNorm
diclofenac	Arthritis	SIDER
diclofenac	Kidney Failure	SIDER
diclofenac	Aura	SIDER
diclofenac	Contusions	SIDER
diclofenac	Renal Insufficiency	SIDER
diclofenac	Pain, Procedural	SIDER
diclofenac	Pain	SIDER
diclofenac	Sprain of ligament	SIDER
diclofenac	Seborrheic keratosis	SIDER
diclofenac	Actinic keratosis	SIDER
diclofenac	Migraine Disorders	SIDER
Dicloxacillin	Cellulitis	RxNorm
Dicloxacillin	Postoperative Complications	RxNorm
Dicloxacillin	Wound Infection	RxNorm
Dicloxacillin	Pneumonia, Bacterial	RxNorm
Dicloxacillin	Gram-Positive Bacterial Infections	RxNorm
Dicloxacillin	Staphylococcal Skin Infections	RxNorm
Dicloxacillin	Osteomyelitis	RxNorm
Dicloxacillin	Soft Tissue Infections	RxNorm
Dicloxacillin	Urinary tract infection	RxNorm
dicloxacillin	Infection	SIDER
Dicyclomine	Irritable Bowel Syndrome	RxNorm, SIDER
dicycloverine	Functional Gastrointestinal Disorders	SIDER
Didanosine	Acquired Immunodeficiency Syndrome	RxNorm
didanosine	Immunologic Deficiency Syndromes	SIDER
Diethylpropion	Obesity	RxNorm, SIDER
amfepramone	Weight decreased	SIDER
Diflunisal	Rheumatoid Arthritis	RxNorm
Diflunisal	Degenerative polyarthritis	RxNorm
Diflunisal	Pain	RxNorm
Digoxin	Heart failure	RxNorm, SIDER
Digoxin	Atrial Fibrillation	RxNorm, SIDER
Digoxin	Atrial Flutter	RxNorm
Digoxin	Supraventricular tachycardia	RxNorm
Digoxin	Low Cardiac Output	RxNorm
Digoxin	Shock, Cardiogenic	RxNorm
Digoxin	Anxiety Disorders	RxNorm
Dihydroergotamine	Migraine Disorders	RxNorm, SIDER
Dihydroergotamine	Cluster Headache	RxNorm
Dihydroergotamine	Postpartum Hemorrhage	RxNorm
Dihydroergotamine	Angina Pectoris, Variant	RxNorm
Dihydroergotamine	Xerostomia	RxNorm
Dihydroergotamine	Hypotension, Orthostatic	RxNorm
dihydroergotamine	Aura	SIDER
Hydromorphone	Coughing	RxNorm
Hydromorphone	Pain, Postoperative	RxNorm
hydromorphone	Pain	SIDER
Diltiazem	Hypertensive disease	RxNorm, SIDER
Diltiazem	Atrial Flutter	RxNorm, SIDER
Diltiazem	Atrial Fibrillation	RxNorm, SIDER
Diltiazem	Angina Pectoris, Variant	RxNorm, SIDER
Diltiazem	Supraventricular tachycardia	RxNorm
Diltiazem	Myocardial Infarction	RxNorm
diltiazem	Angina Pectoris	SIDER
diltiazem	Cardiac Arrhythmia	SIDER
diltiazem	Vasospasm	SIDER
diltiazem	Essential Hypertension	SIDER
diltiazem	Coronary Artery Vasospasm	SIDER
Dimenhydrinate	Motion Sickness	RxNorm
Dimenhydrinate	Vertigo	RxNorm
Dimenhydrinate	Vomiting	RxNorm
Dimenhydrinate	Nausea	RxNorm
Dimercaprol	Mercury Poisoning, Nervous System	RxNorm
Dimercaprol	Arsenic Poisoning	RxNorm
Dimercaprol	Lead Poisoning	RxNorm
dimercaprol	Toxic effect of heavy metal	SIDER
Succimer	Lead Poisoning, Nervous System, Childhood	RxNorm
dimethyl sulfoxide	Interstitial Cystitis	SIDER
dimethyl sulfoxide	Bacterial Infections	SIDER
dimethyl sulfoxide	Dermatologic disorders	SIDER
Dinoprostone	Fetal Death	RxNorm, SIDER
Dinoprostone	Uterine Neoplasms	RxNorm
Dinoprostone	Gestational trophoblastic disease	RxNorm
dinoprostone	Patent ductus arteriosus	SIDER
dinoprostone	Missed abortion	SIDER
dinoprostone	Hypotension	SIDER
Diphenhydramine	Motion Sickness	RxNorm, SIDER
Diphenhydramine	Nausea	RxNorm
Diphenhydramine	Rhinitis, Allergic, Perennial	RxNorm
Diphenhydramine	Anxiety Disorders	RxNorm
Diphenhydramine	Sneezing	RxNorm
Diphenhydramine	Urticaria	RxNorm
Diphenhydramine	Sleep Initiation and Maintenance Disorders	RxNorm
diphenhydramine	Anaphylactic shock	SIDER
diphenhydramine	Parkinsonian Disorders	SIDER
diphenhydramine	Hypersensitivity	SIDER
diphenhydramine	Allergic condition	SIDER
Diphenoxylate	Diarrhea	RxNorm
Dipyridamole	Coronary Thrombosis	RxNorm
Dipyridamole	Graft Occlusion, Vascular	RxNorm
dipyridamole	Venous embolism	SIDER
dipyridamole	Embolism	SIDER
dipyridamole	Cardiac valve replacement complication	SIDER
dipyridamole	Transient Ischemic Attack	SIDER
dipyridamole	Ischemic stroke	SIDER
Disopyramide	Tachycardia, Ventricular	RxNorm, SIDER
Disopyramide	Premature ventricular contractions	RxNorm
Disopyramide	Atrial Fibrillation	RxNorm
Disopyramide	Atrial Premature Complexes	RxNorm
Disopyramide	Atrial Flutter	RxNorm
disopyramide	Cardiomyopathies	SIDER
disopyramide	Prolonged QT interval	SIDER
disopyramide	Ventricular arrhythmia	SIDER
disopyramide	Cardiac Arrhythmia	SIDER
disopyramide	Liver Failure	SIDER
disopyramide	Glaucoma	SIDER
disopyramide	Sinus Arrhythmia	SIDER
Disulfiram	Alcoholic Intoxication, Chronic	RxNorm, SIDER
disulfiram	Alcohol abuse	SIDER
Dobutamine	Low Cardiac Output	RxNorm
dobutamine	Congestive heart failure	SIDER
Dopamine	Bradycardia	RxNorm
Dopamine	Kidney Diseases	RxNorm
Dopamine	Shock	RxNorm
Dopamine	Hypotension	RxNorm
Dopamine	Heart Block	RxNorm
Dopamine	Low Cardiac Output	RxNorm
dopamine	Acute Coronary Syndrome	SIDER
dopamine	Kidney Failure	SIDER
dopamine	Sepsis	SIDER
dopamine	Myocardial Infarction	SIDER
dopamine	Heart failure	SIDER
Doxapram	Hypercapnia	RxNorm, SIDER
Doxapram	Respiratory Hypersensitivity	RxNorm
Doxapram	Substance-Related Disorders	RxNorm
Doxapram	Respiratory Insufficiency	RxNorm
doxapram	Acute respiratory failure	SIDER
doxapram	Vomiting	SIDER
doxapram	Carbon dioxide increased	SIDER
doxapram	Lung diseases	SIDER
Doxepin	Pruritus	RxNorm, SIDER
Doxepin	Dermatitis, Atopic	RxNorm, SIDER
Doxepin	Depressive disorder	RxNorm
Doxepin	Anxiety Disorders	RxNorm
Doxepin	Pain	RxNorm
doxepin	Alcoholic Intoxication, Chronic	SIDER
doxepin	Bipolar Disorder	SIDER
doxepin	Major Depressive Disorder	SIDER
doxepin	Alcohol abuse	SIDER
doxepin	Bipolar I disorder	SIDER
doxepin	Neurotic Disorders	SIDER
doxepin	Neurodermatitis	SIDER
Doxorubicin	Malignant neoplasm of breast	RxNorm, SIDER
Doxorubicin	Malignant neoplasm of urinary bladder	RxNorm, SIDER
Doxorubicin	Multiple Myeloma	RxNorm, SIDER
Doxorubicin	Osteosarcoma	RxNorm
Doxorubicin	Pancreatic Neoplasm	RxNorm
Doxorubicin	Precursor Cell Lymphoblastic Leukemia lymphoma	RxNorm
Doxorubicin	Mesothelioma	RxNorm
Doxorubicin	Hodgkin Disease	RxNorm
Doxorubicin	Neuroblastoma	RxNorm
Doxorubicin	Lung Neoplasms	RxNorm
Doxorubicin	Thyroid Neoplasm	RxNorm
Doxorubicin	Testicular Neoplasms	RxNorm
Doxorubicin	Prostatic Neoplasms	RxNorm
Doxorubicin	Liver neoplasms	RxNorm
Doxorubicin	Soft Tissue Neoplasms	RxNorm
Doxorubicin	Nephroblastoma	RxNorm
Doxorubicin	Leukemia, Myelocytic, Acute	RxNorm
Doxorubicin	Gastrointestinal Neoplasms	RxNorm
Doxorubicin	Uterine Neoplasms	RxNorm
Doxorubicin	ovarian neoplasm	RxNorm
doxorubicin	Autoimmune Diseases	SIDER
doxorubicin	Carcinoma breast stage IV	SIDER
doxorubicin	Malignant neoplasm of ovary	SIDER
doxorubicin	Squamous cell carcinoma	SIDER
doxorubicin	Secondary Neoplasm	SIDER
doxorubicin	Acquired Immunodeficiency Syndrome	SIDER
doxorubicin	AIDS with Kaposi's sarcoma	SIDER
doxorubicin	Lymphoma	SIDER
doxorubicin	Neoplasms	SIDER
doxorubicin	Malignant Neoplasms	SIDER
doxorubicin	Plasmacytoma	SIDER
doxorubicin	Sarcoma	SIDER
doxorubicin	Menopause	SIDER
doxorubicin	Bladder Neoplasm	SIDER
doxorubicin	Lymphoma, Non-Hodgkin	SIDER
doxorubicin	Malignant neoplasm of stomach	SIDER
doxorubicin	Small cell carcinoma of lung	SIDER
Doxycycline	Malaria	RxNorm, SIDER
Doxycycline	Trachoma	RxNorm, SIDER
Doxycycline	Relapsing Fever	RxNorm
Doxycycline	Rocky Mountain Spotted Fever	RxNorm
Doxycycline	Granuloma Inguinale	RxNorm
Doxycycline	Mycoplasma Infections	RxNorm
Doxycycline	Cholera	RxNorm
Doxycycline	Plague	RxNorm
Doxycycline	Campylobacter infection	RxNorm
Doxycycline	Psittacosis	RxNorm
Doxycycline	Pneumonia, Bacterial	RxNorm
Doxycycline	Anthrax disease	RxNorm
Doxycycline	Syphilis	RxNorm
Doxycycline	Pleural effusion disorder	RxNorm
doxycycline	Periodontitis	SIDER
doxycycline	Amebic colitis	SIDER
doxycycline	Acne	SIDER
doxycycline	Bacterial Infections	SIDER
doxycycline	Hemoglobin	SIDER
doxycycline	Hemorrhage	SIDER
doxycycline	Infection	SIDER
doxycycline	Rosacea	SIDER
Doxylamine	Rhinitis, Allergic, Perennial	RxNorm
Doxylamine	Headache	RxNorm
Doxylamine	Sleep Initiation and Maintenance Disorders	RxNorm
Droperidol	Nausea	RxNorm, SIDER
Droperidol	Psychotic Disorders	RxNorm, SIDER
Droperidol	Vomiting	RxNorm, SIDER
Droperidol	Pain	RxNorm
droperidol	Schizophreniform Disorders	SIDER
droperidol	Agitation	SIDER
droperidol	Delirium	SIDER
droperidol	Bipolar I disorder	SIDER
droperidol	Bipolar Disorder	SIDER
droperidol	Aggressive behavior	SIDER
droperidol	Hyperkinesia	SIDER
Econazole	Tinea Pedis	RxNorm, SIDER
Econazole	Tinea Versicolor	RxNorm, SIDER
Econazole	Cutaneous Candidiasis	RxNorm, SIDER
econazole	Tinea corporis (disorder)	SIDER
econazole	Tinea cruris	SIDER
econazole	Skin Diseases, Infectious	SIDER
econazole	Tinea	SIDER
Enalapril	Ventricular Dysfunction, Left	RxNorm, SIDER
Enalapril	Heart failure	RxNorm, SIDER
Enalapril	Edema	RxNorm
Enalapril	Malignant Hypertension	RxNorm
Enalapril	Bartter Disease	RxNorm
Enalapril	Rheumatoid Arthritis	RxNorm
Enalapril	Diabetic Nephropathy	RxNorm
Enalapril	Left Ventricular Hypertrophy	RxNorm
enalapril	Hypertension, Renovascular	SIDER
enalapril	Acute Coronary Syndrome	SIDER
enalapril	Myocardial Infarction	SIDER
enalapril	Hypotension	SIDER
enalapril	Hypertensive disease	SIDER
enalapril	Congestive heart failure	SIDER
Enalaprilat	Diabetic Nephropathy	RxNorm
Enalaprilat	Malignant Hypertension	RxNorm
Enalaprilat	Rheumatoid Arthritis	RxNorm
Enalaprilat	Heart failure	RxNorm
Enalaprilat	Edema	RxNorm
Enalaprilat	Ventricular Dysfunction, Left	RxNorm
Enalaprilat	Left Ventricular Hypertrophy	RxNorm
Enalaprilat	Bartter Disease	RxNorm
Ephedrine	Bronchial Spasm	RxNorm, SIDER
Ephedrine	Asthma	RxNorm, SIDER
Ephedrine	Hypotension, Orthostatic	RxNorm
Ephedrine	Rhinitis	RxNorm
ephedrine	Swelling	SIDER
ephedrine	Shock	SIDER
ephedrine	Rhinorrhea	SIDER
ephedrine	Hypersensitivity	SIDER
ephedrine	Nasopharyngitis	SIDER
Epinephrine	Hypotension	RxNorm, SIDER
Epinephrine	Bronchial Spasm	RxNorm, SIDER
Epinephrine	Cardiac Arrest	RxNorm
Epinephrine	anaphylaxis	RxNorm
Epinephrine	Tachycardia, Ventricular	RxNorm
Epinephrine	Heart Block	RxNorm
Epinephrine	Glaucoma, Open-Angle	RxNorm
Epinephrine	Ventricular Fibrillation	RxNorm
Epinephrine	Septic Shock	RxNorm
Epinephrine	Bradycardia	RxNorm
Epinephrine	Airway Obstruction	RxNorm
epinephrine	Respiratory distress	SIDER
epinephrine	Exanthema	SIDER
epinephrine	Arthropod sting	SIDER
epinephrine	Serum Sickness	SIDER
epinephrine	Hypersensitivity	SIDER
epinephrine	Dermatitis	SIDER
epinephrine	Angioedema	SIDER
epinephrine	Laryngismus	SIDER
epinephrine	Urticaria	SIDER
epinephrine	Anaphylactic shock	SIDER
epinephrine	Pruritus	SIDER
Epirubicin	Malignant neoplasm of breast	RxNorm, SIDER
epirubicin	Multiple Myeloma	SIDER
epirubicin	Plasmacytoma	SIDER
epirubicin	Sarcoma	SIDER
epirubicin	Carcinoma breast stage IV	SIDER
epirubicin	Bladder Neoplasm	SIDER
epirubicin	AIDS with Kaposi's sarcoma	SIDER
epirubicin	Acquired Immunodeficiency Syndrome	SIDER
epirubicin	Malignant neoplasm of ovary	SIDER
epirubicin	Secondary Neoplasm	SIDER
epirubicin	Neoplasms	SIDER
epirubicin	Autoimmune Diseases	SIDER
epirubicin	Menopause	SIDER
epirubicin	Malignant neoplasm of urinary bladder	SIDER
epirubicin	Small cell carcinoma of lung	SIDER
epirubicin	Malignant Neoplasms	SIDER
epirubicin	Lymphoma	SIDER
epirubicin	Squamous cell carcinoma	SIDER
epirubicin	Malignant neoplasm of stomach	SIDER
epirubicin	Lymphoma, Non-Hodgkin	SIDER
Ergocalciferol	Hypoparathyroidism	RxNorm, SIDER
Ergocalciferol	Hypophosphatemia	RxNorm
Ergocalciferol	Osteoporosis	RxNorm
Ergocalciferol	Rickets	RxNorm
ergoloid mesylates, USP	Postpartum Hemorrhage	RxNorm
ergoloid mesylates, USP	Angina Pectoris, Variant	RxNorm
ergoloid mesylates, USP	Cluster Headache	RxNorm
Ergotamine	Migraine Disorders	RxNorm, SIDER
Ergotamine	Postpartum Hemorrhage	RxNorm
Ergotamine	Cluster Headache	RxNorm
Ergotamine	Angina Pectoris, Variant	RxNorm
ergotamine	Vascular Headaches	SIDER
ergotamine	Headache	SIDER
Erythromycin	Pertussis	RxNorm, SIDER
Erythromycin	Legionnaires' Disease	RxNorm, SIDER
Erythromycin	Urethritis	RxNorm, SIDER
Erythromycin	Erythrasma	RxNorm, SIDER
Erythromycin	Gonorrhea	RxNorm, SIDER
Erythromycin	Acne Vulgaris	RxNorm
Erythromycin	Mycoplasma Infections	RxNorm
Erythromycin	Streptococcal Infections	RxNorm
Erythromycin	Staphylococcal Infections	RxNorm
Erythromycin	Gastroenteritis	RxNorm
Erythromycin	Chancroids	RxNorm
Erythromycin	Chlamydia Infections	RxNorm
Erythromycin	Eye Infections, Bacterial	RxNorm
Erythromycin	Syphilis	RxNorm
Erythromycin	Campylobacter infection	RxNorm
erythromycin	Conjunctivitis	SIDER
erythromycin	Trachoma	SIDER
erythromycin	Legionellosis	SIDER
erythromycin	Endocarditis	SIDER
erythromycin	Tetanus	SIDER
erythromycin	Primary syphilis	SIDER
erythromycin	Pelvic Inflammatory Disease	SIDER
erythromycin	Streptococcal sore throat	SIDER
erythromycin	Inclusion conjunctivitis	SIDER
erythromycin	Panophthalmitis	SIDER
erythromycin	Acne	SIDER
erythromycin	Sexually Transmitted Diseases	SIDER
erythromycin	Pneumonia	SIDER
erythromycin	Rheumatic disorder	SIDER
erythromycin	Infection	SIDER
erythromycin	Endophthalmitis	SIDER
erythromycin	Eye Infections	SIDER
erythromycin	Rheumatic Fever	SIDER
erythromycin	Bacterial Endocarditis	SIDER
Estazolam	Sleep Initiation and Maintenance Disorders	RxNorm
estazolam	Sleeplessness	SIDER
Estradiol	Osteoporosis, Postmenopausal	RxNorm, SIDER
Estradiol	Malignant neoplasm of breast	RxNorm, SIDER
Estradiol	Hypogonadism	RxNorm, SIDER
Estradiol	Premature Menopause	RxNorm
Estradiol	Menorrhagia	RxNorm
Estradiol	Prostatic Neoplasms	RxNorm
Estradiol	Ovarian Failure, Premature	RxNorm
Estradiol	Hot flushes	RxNorm
estradiol	Ovarian failure	SIDER
estradiol	Dyspareunia	SIDER
estradiol	Atrophic	SIDER
estradiol	Urgency of micturition	SIDER
estradiol	Atrophic vulvovaginitis	SIDER
estradiol	Postartificial menopausal syndrome	SIDER
estradiol	Pruritus	SIDER
estradiol	Dysuria	SIDER
estradiol	Secondary Neoplasm	SIDER
estradiol	Menopause	SIDER
estradiol	Endometrial Hyperplasia	SIDER
estradiol	Menopausal symptom	SIDER
estradiol	Osteoporosis	SIDER
estradiol	Increased frequency of micturition	SIDER
estradiol	Vulvovaginal pruritus	SIDER
estradiol	Malignant Neoplasms	SIDER
estradiol	Oestrogen deficiency	SIDER
Estramustine	Prostatic Neoplasms	RxNorm
estramustine	Malignant neoplasm of prostate	SIDER
Estrogens, Conjugated (USP)	Osteoporosis, Postmenopausal	RxNorm, SIDER
Estrogens, Conjugated (USP)	Hypogonadism	RxNorm, SIDER
Estrogens, Conjugated (USP)	Malignant neoplasm of breast	RxNorm, SIDER
Estrogens, Conjugated (USP)	Ovarian Failure, Premature	RxNorm
Estrogens, Conjugated (USP)	Premature Menopause	RxNorm
Estrogens, Conjugated (USP)	Prostatic Neoplasms	RxNorm
Estrogens, Conjugated (USP)	Hot flushes	RxNorm
Estrogens, Conjugated (USP)	Menorrhagia	RxNorm
conjugated estrogens	Secondary Neoplasm	SIDER
conjugated estrogens	Menopausal symptom	SIDER
conjugated estrogens	Uterine hemorrhage	SIDER
[truncated: 6,145 more rows]
