# Supplementary material for: Aggregation and analysis of indication-symptom relationships for drugs approved in the USA
Source: Eur J Clin Pharmacol. 2020 Jun 3;76(9):1291–9. doi: 10.1007/s00228-020-02898-w (PMC7419351; doi:10.1007/s00228-020-02898-w)
Supplement: Supplementary file 3 — (CSV 538 kb). [file 228_2020_2898_MOESM3_ESM.csv]

Disease (UMLS)	Symptom (MedDRA)	Total Occurances	Method	TD-IDF
Abdomen distended	Necrotising colitis	1	NLP	5.263725922
Abdomen distended	Decreased appetite	1	NLP	3.577326968
Abdominal Pain	Pulmonary embolism	4	NLP	15.93116831
Abdominal Pain	Irritable bowel syndrome	3	NLP	13.16477155
Abdominal Pain	Steatorrhoea	1	NLP	6.873163834
Abdominal Pain	Seizure	2	NLP	6.579289792
Abdominal Pain	Crying	1	NLP	6.180016654
Abdominal Pain	Somatic symptom disorder	1	NLP	5.486869473
Abdominal Pain	Crohn's disease	1	NLP	5.263725922
Abdominal Pain	Diabetes mellitus	1	NLP	2.921920116
Abnormal behavior	Autonomic nervous system imbalance	2	NLP	9.141157482
Abnormal behavior	Dementia with Lewy bodies	1	NLP	6.873163834
Abnormal behavior	Parkinsonism	1	NLP	5.486869473
Abnormal behavior	Dopamine dysregulation syndrome	1	NLP	5.486869473
Abnormal behavior	Parkinson's disease	1	NLP	4.675939257
Abscess	Furuncle	1	NLP	6.180016654
Abscess	Appendicitis	1	NLP	5.263725922
Abscess	Hearing losses	1	NLP	4.793722293
Abscess	Deafness	1	NLP	4.388257184
Abscess	Infections NEC	1	NLP	2.267993648
Abscess	Infection	1	NLP	2.154664963
Absence Epilepsy	Seizure	1	NLP	3.289644896
Acarodermatitis	Hypersensitivity vasculitis	1	NLP	6.180016654
Acarodermatitis	Skin ulcer	1	Medline	4.03995049
Acarodermatitis	Rash	1	Medline	3.782121381
Acarodermatitis	Pruritus	1	Medline	3.505868004
Acidosis	Blood gases	1	NLP	6.873163834
Acidosis	Optic neuropathy	1	NLP	6.873163834
Acidosis	Panic attack	1	NLP	5.263725922
Acidosis	Haemoglobin	1	NLP	3.928724855
Acne	Lipase	1	NLP	6.180016654
Acne	Androgens	1	NLP	5.263725922
Acne	Immunisation reaction	1	NLP	4.793722293
Acne	Mental disorder	1	NLP	3.928724855
Acne	Neoplasm malignant	1	NLP	2.442347035
Acne Vulgaris	Lipase	1	NLP	6.180016654
Acne Vulgaris	Androgens	1	NLP	5.263725922
Acne Vulgaris	Immunisation reaction	1	NLP	4.793722293
Acne Vulgaris	Mental disorder	1	NLP	3.928724855
Acne Vulgaris	Neoplasm malignant	1	NLP	2.442347035
Acquired Immunodeficiency Syndrome	Oropharyngeal candidiasis	2	NLP	13.74632767
Acquired Immunodeficiency Syndrome	Pneumocystis jirovecii pneumonia	2	NLP	11.54910309
Acquired Immunodeficiency Syndrome	Infection	4	NLP	8.618659852
Acquired Immunodeficiency Syndrome	Vascular purpura	1	NLP	6.873163834
Acquired Immunodeficiency Syndrome	Meningitis cryptococcal	1	NLP	6.873163834
Acquired Immunodeficiency Syndrome	Infections NEC	3	NLP	6.803980945
Acquired Immunodeficiency Syndrome	Toxoplasmosis	1	NLP	6.180016654
Acquired Immunodeficiency Syndrome	Muscle mass	1	NLP	6.180016654
Acquired Immunodeficiency Syndrome	Malabsorption	1	NLP	5.774551546
Acquired Immunodeficiency Syndrome	Glomerulonephritis	1	NLP	5.774551546
Acquired Immunodeficiency Syndrome	Granuloma	1	NLP	5.486869473
Acquired Immunodeficiency Syndrome	Emotional distress	2	NLP	5.032910015
Acquired Immunodeficiency Syndrome	Hearing losses	1	NLP	4.793722293
Acquired Immunodeficiency Syndrome	HIV infection	1	NLP	4.675939257
Acquired Immunodeficiency Syndrome	Blood triglycerides	1	NLP	4.388257184
Acquired Immunodeficiency Syndrome	Deafness	1	NLP	4.388257184
Acquired Immunodeficiency Syndrome	Nervous system disorder	1	NLP	4.165113633
Acquired Immunodeficiency Syndrome	Blood immunoglobulin G	1	NLP	3.782121381
Acquired Immunodeficiency Syndrome	Hypersensitivity	1	NLP	3.235577674
Acquired Immunodeficiency Syndrome	Diarrhoea	1	NLP	3.209602188
Acromegaly	Blood insulin	2	NLP	8.468213009
Acromegaly	Tracheobronchomegaly	1	NLP	6.873163834
Acromegaly	Lipodystrophies	1	NLP	6.180016654
Acromegaly	Lipodystrophy acquired	1	NLP	6.180016654
Acromegaly	Hypopituitarism	1	NLP	6.180016654
Acromegaly	Insulin-like growth factor	1	NLP	5.774551546
Acromegaly	Blood parathyroid hormone	1	NLP	4.927253685
Acromegaly	Blood phosphorus	1	NLP	4.675939257
Acromegaly	Blood calcium	1	NLP	3.505868004
Acromegaly	Arrhythmia	1	NLP	3.471966453
Acromegaly	Hypertension	1	NLP	2.961140829
Actual Discomfort	Flatulence	1	NLP	5.081404365
Actual Discomfort	Depressed mood	1	NLP	4.165113633
Actual Discomfort	Seizure	1	NLP	3.289644896
Actual Discomfort	Anxiety	1	NLP	2.63905733
Actual Discomfort	Emotional distress	1	NLP	2.516455008
Acute Coronary Syndrome	Atherosclerotic plaque rupture	1	NLP	6.873163834
Acute Coronary Syndrome	Bundle branch block left	1	NLP	6.180016654
Acute Coronary Syndrome	Electrocardiogram ST segment elevation	1	NLP	6.180016654
Acute Coronary Syndrome	Low density lipoprotein	1	NLP	4.475268561
Acute Coronary Syndrome	Ischaemia	1	NLP	4.234106505
Acute Coronary Syndrome	Electrocardiogram	1	NLP	4.234106505
Acute Coronary Syndrome	Infarction	1	NLP	4.234106505
Acute Coronary Syndrome	Blood cholesterol	1	NLP	3.877431561
Acute Coronary Syndrome	Chest pain	1	NLP	3.471966453
Acute intermittent porphyria	Personality change	1	Medline	6.180016654
Acute intermittent porphyria	Pain in extremity	1	Medline	5.263725922
Acute intermittent porphyria	Muscle spasms	1	Medline	4.570578741
Acute intermittent porphyria	Paralysis	1	Medline	4.570578741
Acute intermittent porphyria	Back pain	1	Medline	4.100575112
Acute intermittent porphyria	Mental disorder	1	Medline	3.928724855
Acute intermittent porphyria	Constipation	1	Medline	3.928724855
Acute intermittent porphyria	Paraesthesia	1	Medline	3.877431561
Acute intermittent porphyria	Hypoaesthesia	1	Medline	3.540959324
Acute intermittent porphyria	Chest pain	1	Medline	3.471966453
Acute intermittent porphyria	Abdominal pain	1	Medline	3.209602188
Acute intermittent porphyria	Vomiting	1	Medline	2.865830649
Acute kidney injury	Hypertension	15	NLP	44.41711243
Acute kidney injury	Capillary leak syndrome	1	NLP	5.774551546
Acute kidney injury	Amblyopia	1	NLP	5.486869473
Acute kidney injury	Hypocalcaemia	1	NLP	5.486869473
Acute kidney injury	Flank pain	1	NLP	5.081404365
Acute kidney injury	Pulmonary oedemas	1	NLP	5.081404365
Acute kidney injury	Pulmonary oedema	1	NLP	4.793722293
Acute kidney injury	Respiratory failure	1	NLP	4.03995049
Acute kidney injury	Oedema	1	NLP	3.615067296
Acute kidney injury	Nausea	1	NLP	3.066501344
Acute kidney injury	Vomiting	1	NLP	2.865830649
Acute kidney injury	Neoplasm malignant	1	NLP	2.442347035
Acute leukemia	Thrombocytosis	1	NLP	6.873163834
Acute leukemia	Haematological malignancy	1	NLP	5.263725922
Acute leukemia	Venous thrombosis	1	NLP	4.927253685
Acute leukemia	Neoplasm	1	NLP	4.165113633
Acute leukemia	Thrombosis	1	NLP	4.03995049
Acute leukemia	Neoplasm malignant	1	NLP	2.442347035
Acute lymphocytic leukemia	Immunophenotyping	3	NLP	13.16477155
Acute lymphocytic leukemia	International normalised ratio	2	NLP	9.587444585
Acute lymphocytic leukemia	Hydronephrosis	1	NLP	5.774551546
Acute lymphocytic leukemia	Mass	1	Medline	5.486869473
Acute lymphocytic leukemia	Musculoskeletal chest pain	1	Medline	5.486869473
Acute lymphocytic leukemia	Contusion	1	Medline	4.927253685
Acute lymphocytic leukemia	Haematoma	1	Medline	4.793722293
Acute lymphocytic leukemia	Bone pain	1	Medline	4.308214477
Acute lymphocytic leukemia	Monocyte count	1	NLP	4.165113633
Acute lymphocytic leukemia	Abdominal pain upper	1	Medline	4.165113633
Acute lymphocytic leukemia	Asthenia	1	Medline	3.782121381
Acute lymphocytic leukemia	Decreased appetite	1	Medline	3.577326968
Acute lymphocytic leukemia	Fatigue	1	Medline	3.135494216
Acute lymphocytic leukemia	Pyrexia	1	Medline	3.001962823
Acute lymphocytic leukemia	Haemorrhage	1	Medline	2.902871921
Acute lymphocytic leukemia	Weight decreased	1	Medline	2.730029108
Acute lymphocytic leukemia	Dyspnoea	1	Medline	2.653656129
Acute lymphocytic leukemia	Emotional distress	1	NLP	2.516455008
Acute lymphocytic leukemia	Stress	1	NLP	2.47871468
Acute mountain sickness	Blood catecholamines	1	NLP	4.793722293
Acute mountain sickness	Pulmonary hypertension	1	NLP	4.165113633
Acute mountain sickness	Pulmonary hypertensions	1	NLP	4.165113633
Acute mountain sickness	Hypoxia	1	NLP	3.471966453
Acute mountain sickness	Headaches NEC	1	NLP	3.066501344
Acute mountain sickness	Headaches	1	NLP	3.066501344
Acute mountain sickness	Headache	1	NLP	2.76228997
Acute myocardial infarction	Electrocardiogram	3	NLP	12.70231951
Acute myocardial infarction	Tension	2	NLP	9.85450737
Acute myocardial infarction	Blood pressure systolic	2	NLP	8.201150224
Acute myocardial infarction	Ventricular remodelling	1	NLP	6.873163834
Acute myocardial infarction	Vascular occlusion	1	NLP	5.081404365
Acute myocardial infarction	Cardiomyopathies	1	NLP	4.927253685
Acute myocardial infarction	Cardiomyopathy	1	NLP	4.927253685
Acute myocardial infarction	Chest pain	1	NLP	3.471966453
Acute myocardial infarction	Computerised tomogram	1	NLP	3.34680331
Acute myocardial infarction	Weight	1	NLP	3.111963719
Acute myocardial infarction	Diabetes mellitus	1	NLP	2.921920116
Acute myocardial infarction	Stress	1	NLP	2.47871468
Acute pancreatitis	Pancreatic necrosis	3	NLP	20.6194915
Acute pancreatitis	Oedematous pancreatitis	2	NLP	13.74632767
Acute pancreatitis	Pancreatitis necrotising	2	NLP	13.74632767
Acute pancreatitis	Large intestinal obstruction	1	NLP	6.873163834
Acute pancreatitis	Large intestine perforation	1	NLP	6.873163834
Acute pancreatitis	Diaphragmatic hernia	1	NLP	6.873163834
Acute pancreatitis	Diaphragmatic hernias	1	NLP	6.873163834
Acute pancreatitis	Ileus	1	NLP	6.180016654
Acute pancreatitis	Pancreatitis chronic	1	NLP	5.486869473
Acute pancreatitis	Systemic inflammatory response syndrome	1	NLP	5.486869473
Acute pancreatitis	Traumatic lung injury	1	NLP	5.081404365
Acute pancreatitis	Venous thrombosis	1	NLP	4.927253685
Acute pancreatitis	Infection	2	NLP	4.309329926
Acute pancreatitis	Infections NEC	1	NLP	2.267993648
Acute Promyelocytic Leukemia	Breast cancer	1	NLP	4.100575112
Acute respiratory failure	Respiratory acidosis	1	NLP	6.873163834
Addison Disease	Skin discolouration	1	Medline	5.486869473
Addison Disease	Hypotension	1	Medline	4.388257184
Addison Disease	Muscular weakness	1	Medline	3.982792076
Addison Disease	Fatigue	1	Medline	3.135494216
Addison Disease	Weight decreased	1	Medline	2.730029108
Adenocarcinoma	Histology	3	NLP	9.628806564
Adenocarcinoma	Uterine polyp	1	NLP	6.180016654
Adenocarcinoma	Insulin-like growth factor	1	NLP	5.774551546
Adenocarcinoma	Androgens	1	NLP	5.263725922
Adenocarcinoma	Inflammatory bowel disease	1	NLP	5.081404365
Adenocarcinoma	Aggression	2	NLP	4.769054929
Adenocarcinoma	Hyperhidrosis	1	NLP	4.675939257
Adenocarcinoma	Emotional disorder	1	NLP	4.388257184
Adenocarcinoma	Cyst	1	NLP	4.165113633
Adenocarcinoma	Respiratory failure	1	NLP	4.03995049
Adenocarcinoma	Biopsy	1	NLP	3.877431561
Adenocarcinoma	Vomiting	1	NLP	2.865830649
Adenocarcinoma	Weight decreased	1	NLP	2.730029108
Adenocarcinoma Of Esophagus	Metastasis	1	NLP	3.209602188
Adenocarcinoma Of Esophagus	Metastases	1	NLP	3.18428438
Adenocarcinoma of pancreas	Duodenal obstruction	1	NLP	6.180016654
Adenocarcinoma of pancreas	Hypoxia	1	NLP	3.471966453
Adenocarcinoma of pancreas	Metastasis	1	NLP	3.209602188
Adenocarcinoma of pancreas	Histology	1	NLP	3.209602188
Adenocarcinoma of pancreas	Metastases	1	NLP	3.18428438
Adenoma	Polyp	1	NLP	5.486869473
Adenoma	Colonoscopy	1	NLP	4.927253685
Adenoma	Necrosis	1	NLP	3.782121381
Adenoma	Computerised tomogram	1	NLP	3.34680331
Adenoma	Metastasis	1	NLP	3.209602188
Adenoma	Metastases	1	NLP	3.18428438
Adenoma	Blood glucose	1	NLP	3.159591768
Adenoma	Weight	1	NLP	3.111963719
Adenoma	Aggression	1	NLP	2.384527464
Adenomatous Polyposis Coli	Pouchitis	2	NLP	13.74632767
Adenomatous Polyposis Coli	Rectal cancer	1	NLP	5.774551546
Adenomatous Polyposis Coli	Colon cancer	1	NLP	4.793722293
Adenovirus Infections, Human	Immunodeficiency	1	NLP	4.475268561
Adrenal gland hypofunction	Myopathies	1	NLP	5.774551546
Adrenal gland hypofunction	Myopathy	1	NLP	5.774551546
Adrenal gland hypofunction	Muscle contracture	1	NLP	4.793722293
Adverse reaction to drug	Myoclonus	1	NLP	5.486869473
Adverse reaction to drug	Palpitations	1	NLP	4.675939257
Adverse reaction to drug	Thrombocytopenias	1	NLP	4.475268561
Adverse reaction to drug	Thrombocytopenia	1	NLP	4.475268561
Adverse reaction to drug	Chills	1	NLP	3.877431561
Adverse reaction to drug	Rash	1	NLP	3.782121381
Age related macular degeneration	Vision blurred	1	Medline	4.570578741
Age related macular degeneration	Blindness	1	Medline	4.570578741
Aggressive behavior	Anger	4	NLP	21.05490369
Aggressive behavior	Hostility	3	NLP	14.78176106
Aggressive behavior	Stress disorders	2	NLP	10.52745184
Aggressive behavior	Haemorrhage	3	NLP	8.708615762
Aggressive behavior	Haemorrhages NEC	2	NLP	7.657282793
Aggressive behavior	Metastatic neoplasm	2	NLP	7.564242762
Aggressive behavior	Emotional distress	3	NLP	7.549365023
Aggressive behavior	Neoplasm malignant	3	NLP	7.327041106
Aggressive behavior	Ischaemic neuropathy	1	NLP	6.873163834
Aggressive behavior	Neurosis	1	NLP	6.180016654
Aggressive behavior	Diabetic complication	1	NLP	6.180016654
Aggressive behavior	Diabetic complications	1	NLP	6.180016654
Aggressive behavior	Diabetic complications NEC	1	NLP	6.180016654
Aggressive behavior	Developmental disorders NEC	1	NLP	5.774551546
Aggressive behavior	Telangiectasia	1	NLP	5.774551546
Aggressive behavior	Neurological disorders NEC	1	NLP	5.486869473
Aggressive behavior	Endometrial cancer	1	NLP	5.486869473
Aggressive behavior	Brain neoplasm	1	NLP	5.263725922
Aggressive behavior	Restlessness	1	NLP	5.081404365
Aggressive behavior	Stress	2	NLP	4.957429359
Aggressive behavior	Pancreatitis	1	NLP	4.927253685
Aggressive behavior	Metastases to peritoneum	1	NLP	4.927253685
Aggressive behavior	Echopraxia	1	NLP	4.793722293
Aggressive behavior	Dissociation	1	NLP	4.793722293
Aggressive behavior	Aversion	1	NLP	4.675939257
Aggressive behavior	Renal failure	1	NLP	4.570578741
Aggressive behavior	Psychiatric disorders NEC	1	NLP	4.388257184
Aggressive behavior	Psychiatric disorders	1	NLP	4.388257184
Aggressive behavior	Positron emission tomogram	1	NLP	4.234106505
Aggressive behavior	Abnormal behaviour	1	NLP	4.234106505
Aggressive behavior	Nervous system disorder	1	NLP	4.165113633
Aggressive behavior	Breast cancer	1	NLP	4.100575112
Aggressive behavior	Cytology	1	NLP	4.100575112
Aggressive behavior	Mental disorder	1	NLP	3.928724855
Aggressive behavior	Scar	1	NLP	3.877431561
Aggressive behavior	Biopsy	1	NLP	3.877431561
Aggressive behavior	Atrial fibrillation	1	NLP	3.828641396
Aggressive behavior	Blood cortisol	1	NLP	3.695110004
Aggressive behavior	Hypoxia	1	NLP	3.471966453
Aggressive behavior	Histology	1	NLP	3.209602188
Aggressive behavior	Abdominal pain	1	NLP	3.209602188
Aggressive behavior	Metastasis	1	NLP	3.209602188
Aggressive behavior	Metastases	1	NLP	3.18428438
Aggressive behavior	Headaches NEC	1	NLP	3.066501344
Aggressive behavior	Headaches	1	NLP	3.066501344
Aggressive behavior	Hypertension	1	NLP	2.961140829
Aggressive behavior	Headache	1	NLP	2.76228997
Aggressive behavior	Weight decreased	1	NLP	2.730029108
Aggressive behavior	Anxiety	1	NLP	2.63905733
Agitation	Amyotrophic lateral sclerosis	2	NLP	10.52745184
Agitation	Incoherent	1	NLP	6.873163834
Agitation	Neurodegenerative disorder	1	NLP	6.873163834
Agitation	Neurological disorders NEC	1	NLP	5.486869473
Agitation	Parkinsonism	1	NLP	5.486869473
Agitation	Thrombotic thrombocytopenic purpura	1	NLP	5.263725922
Agitation	Ventricular arrhythmia	1	NLP	4.927253685
Agitation	Aggression	2	NLP	4.769054929
Agitation	Neuralgia	1	NLP	4.388257184
Agitation	Electrocardiogram	1	NLP	4.234106505
Agitation	Nervous system disorder	1	NLP	4.165113633
Agitation	Osteoporosis	1	NLP	3.695110004
Agitation	pH body fluid	1	NLP	3.654288009
Agitation	Cerebrovascular accident	1	NLP	3.066501344
Agoraphobia	Fear	1	NLP	3.737669618
Airway Obstruction	Acute respiratory failure	1	NLP	5.081404365
Airway Obstruction	Haemorrhage	1	NLP	2.902871921
Albuminuria	Blood creatinine	1	NLP	4.927253685
Albuminuria	Blood albumin	1	NLP	4.675939257
Albuminuria	Scar	1	NLP	3.877431561
Albuminuria	Hypertension	1	NLP	2.961140829
Alcohol abuse	Alcoholic liver disease	1	Medline	6.180016654
Alcohol abuse	Seizure	1	NLP	3.289644896
Alcoholic Intoxication, Chronic	Drug tolerance	1	Medline	6.873163834
Alcoholic Intoxication, Chronic	Impulse-control disorder	1	Medline	6.873163834
Alcoholic Intoxication, Chronic	Alcoholism	1	Medline	6.873163834
Alcoholic Intoxication, Chronic	Alcoholic liver disease	1	Medline	6.180016654
Alcoholic Intoxication, Chronic	Drug dependence	1	Medline	6.180016654
Alcoholic Intoxication, Chronic	Depressive symptom	1	NLP	3.111963719
Alcoholic Intoxication, Chronic	Aggression	1	NLP	2.384527464
Allergic condition	Anaphylactic reaction	4	NLP	19.70901474
Allergic condition	Blood immunoglobulin E	3	NLP	11.94837623
Allergic condition	Eczema	2	NLP	10.52745184
Allergic condition	Anaphylactic reaction	2	NLP	9.85450737
Allergic condition	Nasal inflammation	1	NLP	5.774551546
Allergic condition	Seasonal allergy	1	NLP	5.774551546
Allergic condition	Drug hypersensitivity	1	NLP	5.486869473
Allergic condition	Dermatitis contact	1	NLP	5.486869473
Allergic condition	Dermatitis	1	NLP	5.263725922
Allergic condition	Dermatitis atopic	1	NLP	5.263725922
Allergic condition	Urticaria	1	NLP	5.081404365
Allergic condition	Rhinitis allergic	1	NLP	5.081404365
Allergic condition	Flushing	1	NLP	4.927253685
Allergic condition	Growth retardation	1	NLP	4.927253685
Allergic condition	Glioma	1	NLP	4.793722293
Allergic condition	Skin test	1	NLP	4.675939257
Allergic condition	Blood copper	1	NLP	4.388257184
Allergic condition	Osteoarthritis	1	NLP	4.100575112
Allergic condition	Weight increased	1	NLP	3.877431561
Allergic condition	Psychomotor hyperactivity	1	NLP	3.615067296
Allergic condition	Emotional distress	1	NLP	2.516455008
Allergic condition	Neoplasm malignant	1	NLP	2.442347035
Allergic rhinitis (disorder)	Sneezing	3	NLP	15.24421309
Allergic rhinitis (disorder)	Anosmia	1	NLP	6.873163834
Allergic rhinitis (disorder)	Granulomatosis with polyangiitis	1	NLP	6.873163834
Allergic rhinitis (disorder)	Hyposmia	1	NLP	6.180016654
Allergic rhinitis (disorder)	Food allergy	1	NLP	6.180016654
Allergic rhinitis (disorder)	Nasal pruritus	1	NLP	6.180016654
Allergic rhinitis (disorder)	Scratch	1	NLP	5.774551546
Allergic rhinitis (disorder)	Vasculitis	1	NLP	5.081404365
Allergic rhinitis (disorder)	Lacrimation increased	1	NLP	4.927253685
Allergic rhinitis (disorder)	Rhinorrhoea	1	NLP	4.675939257
Allergic rhinitis (disorder)	Skin test	1	NLP	4.675939257
Allergic rhinitis (disorder)	Eosinophil count	1	NLP	4.675939257
Allergic rhinitis (disorder)	Asthma	1	NLP	3.540959324
Allergic rhinitis (disorder)	Blood calcium	1	NLP	3.505868004
Allergic rhinitis (disorder)	Neoplasm malignant	1	NLP	2.442347035
Alopecia	Salmonellosis	1	NLP	6.873163834
Alopecia	Lacrimation increased	1	NLP	4.927253685
Alopecia	Histology	1	NLP	3.209602188
Alopecia	Infections NEC	1	NLP	2.267993648
Alopecia	Infection	1	NLP	2.154664963
Alopecia Areata	Herpes zoster	1	NLP	5.263725922
Altitude Sickness	Blood catecholamines	1	NLP	4.793722293
Altitude Sickness	Pulmonary hypertension	1	NLP	4.165113633
Altitude Sickness	Pulmonary hypertensions	1	NLP	4.165113633
Altitude Sickness	Hypoxia	1	NLP	3.471966453
Altitude Sickness	Headaches NEC	1	NLP	3.066501344
Altitude Sickness	Headaches	1	NLP	3.066501344
Altitude Sickness	Headache	1	NLP	2.76228997
Alzheimer's Disease	Dementia NEC	2	NLP	7.475339237
Alzheimer's Disease	Dementia	2	NLP	7.475339237
Alzheimer's Disease	Reading disorder	1	Medline	6.873163834
Alzheimer's Disease	Memory impaired	1	Medline	6.873163834
Alzheimer's Disease	Apolipoprotein E	1	NLP	5.774551546
Alzheimer's Disease	Dysgraphia	1	Medline	5.774551546
Alzheimer's Disease	Mood swings	1	NLP	5.486869473
Alzheimer's Disease	Neurotoxicity	1	NLP	5.486869473
Alzheimer's Disease	Aphasia	1	Medline	5.486869473
Alzheimer's Disease	Hallucination	1	NLP	4.927253685
Alzheimer's Disease	Neuropsychiatric symptoms	1	NLP	4.675939257
Alzheimer's Disease	Delirium	1	NLP	4.475268561
Alzheimer's Disease	Depressed mood	1	NLP	4.165113633
Alzheimer's Disease	Agitation	1	NLP	3.828641396
Alzheimer's Disease	Cognitive disorder	1	NLP	3.066501344
Alzheimer's Disease	Anxiety	1	Medline	2.63905733
Alzheimer's Disease	Stress	1	NLP	2.47871468
Alzheimer's Disease	Depression	1	NLP	2.39582702
Alzheimer's Disease	Aggression	1	Medline	2.384527464
Amenorrhea	Morning sickness	1	NLP	6.873163834
Amnesia	Dissociative identity disorder	1	NLP	6.873163834
Amyloidosis	Factor X deficiency	1	NLP	6.873163834
Amyloidosis	Cardiac amyloidosis	1	NLP	6.873163834
Amyloidosis	Cranial nerve disorder	1	NLP	6.873163834
Amyloidosis	Restrictive cardiomyopathy	1	NLP	6.873163834
Amyloidosis	Nephrotic syndrome	1	NLP	5.486869473
Amyloidosis	Adrenal insufficiency	1	NLP	5.486869473
Amyloidosis	Peripheral neuropathies NEC	1	NLP	5.486869473
Amyloidosis	Peripheral neuropathies	1	NLP	5.486869473
Amyloidosis	Gastrointestinal haemorrhage	1	NLP	5.263725922
Amyloidosis	Neuropathy peripheral	1	NLP	5.081404365
Amyloidosis	Haematochezia	1	NLP	4.793722293
Amyloidosis	Depression	2	NLP	4.791654039
Amyloidosis	Autonomic nervous system imbalance	1	NLP	4.570578741
Amyloidosis	Lymphoma	1	NLP	4.388257184
Amyloidosis	Blood cortisol	1	NLP	3.695110004
Amyloidosis	Haemorrhage	1	NLP	2.902871921
Amyotrophic Lateral Sclerosis	Cognitive disorder	5	NLP	15.33250672
Amyotrophic Lateral Sclerosis	Muscle atrophy	2	NLP	9.85450737
Amyotrophic Lateral Sclerosis	Paralysis	2	NLP, Medline	9.141157482
Amyotrophic Lateral Sclerosis	Hypoventilation	1	NLP	6.873163834
Amyotrophic Lateral Sclerosis	Frontotemporal dementia	1	NLP	6.873163834
Amyotrophic Lateral Sclerosis	Agraphia	1	NLP	6.873163834
Amyotrophic Lateral Sclerosis	Dysphagia	2	NLP	6.814855863
Amyotrophic Lateral Sclerosis	Disinhibition	1	NLP	5.774551546
Amyotrophic Lateral Sclerosis	Dysgraphia	1	Medline	5.774551546
Amyotrophic Lateral Sclerosis	Executive dysfunction	1	NLP	5.486869473
Amyotrophic Lateral Sclerosis	Parkinsonism	1	NLP	5.486869473
Amyotrophic Lateral Sclerosis	Blood zinc	1	NLP	5.486869473
Amyotrophic Lateral Sclerosis	Apathy	1	NLP	4.793722293
Amyotrophic Lateral Sclerosis	Cachexia	1	NLP	4.793722293
Amyotrophic Lateral Sclerosis	Speech disorder	1	Medline	4.793722293
Amyotrophic Lateral Sclerosis	Dyslipidaemia	1	NLP	4.675939257
Amyotrophic Lateral Sclerosis	Malnutrition	1	NLP	4.388257184
Amyotrophic Lateral Sclerosis	Blood copper	1	NLP	4.388257184
Amyotrophic Lateral Sclerosis	Psychotic disorder	1	NLP	4.234106505
Amyotrophic Lateral Sclerosis	Gait disturbance	1	Medline	3.928724855
Amyotrophic Lateral Sclerosis	Weight increased	1	NLP	3.877431561
Amyotrophic Lateral Sclerosis	Immunology test	1	NLP	3.615067296
Amyotrophic Lateral Sclerosis	Dyspnoea	1	Medline	2.653656129
Amyotrophic Lateral Sclerosis	Depression	1	NLP	2.39582702
Analgesic technique	Renal colic	1	NLP	6.873163834
Analgesic technique	Computerised tomogram	1	NLP	3.34680331
anaphylaxis	Blood immunoglobulin E	2	NLP	7.965584153
anaphylaxis	Tryptase	1	NLP	6.873163834
anaphylaxis	Swollen tongue	1	Medline	6.873163834
anaphylaxis	Hives	1	Medline	6.873163834
anaphylaxis	Lip swelling	1	Medline	6.873163834
anaphylaxis	Pharyngeal oedema	1	Medline	6.873163834
anaphylaxis	Throat tightness	1	Medline	6.180016654
anaphylaxis	Pulse abnormal	1	Medline	5.774551546
anaphylaxis	Oral pruritus	1	Medline	5.774551546
anaphylaxis	Nasal congestion	1	Medline	5.263725922
anaphylaxis	Sneezing	1	Medline	5.081404365
anaphylaxis	Rhinorrhoea	1	Medline	4.675939257
anaphylaxis	Syncope	1	Medline	4.570578741
anaphylaxis	Chest discomfort	1	Medline	4.475268561
anaphylaxis	Hypotension	1	NLP	4.388257184
anaphylaxis	Swelling	1	Medline	4.234106505
anaphylaxis	Erythema	1	Medline	4.234106505
anaphylaxis	Wheezing	1	Medline	4.234106505
anaphylaxis	Shock	1	Medline	4.03995049
anaphylaxis	Dizziness	1	Medline	3.577326968
anaphylaxis	Pruritus	1	Medline	3.505868004
anaphylaxis	Arrhythmia	1	NLP	3.471966453
anaphylaxis	Chest pain	1	Medline	3.471966453
anaphylaxis	Dysphagia	1	Medline	3.407427931
anaphylaxis	Hypersensitivity	1	NLP	3.235577674
anaphylaxis	Abdominal pain	1	Medline	3.209602188
anaphylaxis	Diarrhoea	1	Medline	3.209602188
anaphylaxis	Cough	1	Medline	3.066501344
anaphylaxis	Haemorrhage	1	NLP	2.902871921
anaphylaxis	Vomiting	1	Medline	2.865830649
anaphylaxis	Dyspnoea	1	Medline	2.653656129
Anemia	Thalassaemia	1	NLP	6.873163834
Anemia	Reticulocyte count	1	NLP	6.873163834
Anemia	Prolactin-producing pituitary tumour	1	NLP	6.873163834
Anemia	Myelodysplastic syndrome	1	NLP	6.180016654
Anemia	Myelodysplastic syndromes	1	NLP	6.180016654
Anemia	Feeling cold	1	Medline	6.180016654
Anemia	Purpura	1	NLP	5.774551546
Anemia	Iron overload	1	NLP	5.774551546
Anemia	Splenomegaly	1	NLP	5.486869473
Anemia	Plague	1	NLP	5.486869473
Anemia	Gastrointestinal haemorrhage	1	NLP	5.263725922
Anemia	Acute myocardial infarction	1	NLP	4.927253685
Anemia	Blood testosterone	1	NLP	4.675939257
Anemia	Acute kidney injury	1	NLP	4.388257184
Anemia	Autoantibody test	1	NLP	4.03995049
Anemia	Haemoglobin	1	NLP	3.928724855
Anemia	Blood immunoglobulin G	1	NLP	3.782121381
Anemia	Irritability	1	Medline	3.782121381
Anemia	Dizziness	1	Medline	3.577326968
Anemia	Fatigue	1	Medline	3.135494216
Anemia	Headache	1	Medline	2.76228997
Anemia	Dyspnoea	1	Medline	2.653656129
Anemia	Neoplasm malignant	1	NLP	2.442347035
Anemia, Hemolytic	Infections NEC	1	NLP	2.267993648
Anemia, Hemolytic	Infection	1	NLP	2.154664963
Anemia, Pernicious	Myelopathy	1	NLP	6.180016654
Anemia, Sickle Cell	Bone marrow necrosis	1	NLP	6.873163834
Anemia, Sickle Cell	Hepatomegaly	1	NLP	5.774551546
Anemia, Sickle Cell	Priapism	1	NLP	5.774551546
Anemia, Sickle Cell	Peripheral coldness	1	Medline	5.486869473
Anemia, Sickle Cell	Hearing losses	1	NLP	4.793722293
Anemia, Sickle Cell	Musculoskeletal pain	1	NLP	4.475268561
Anemia, Sickle Cell	Deafness	1	NLP	4.388257184
Anemia, Sickle Cell	Bone pain	1	NLP	4.308214477
Anemia, Sickle Cell	Pain	1	Medline	3.928724855
Anemia, Sickle Cell	Asthenia	1	Medline	3.782121381
Anemia, Sickle Cell	Dizziness	1	Medline	3.577326968
Anemia, Sickle Cell	Fatigue	1	Medline	3.135494216
Anemia, Sickle Cell	Headache	1	Medline	2.76228997
Anemia, Sickle Cell	Dyspnoea	1	Medline	2.653656129
Anger	Hyperarousal	1	NLP	5.486869473
Anger	Ventricular arrhythmia	1	NLP	4.927253685
Anger	Acute myocardial infarction	1	NLP	4.927253685
Anger	Acute coronary syndrome	1	NLP	4.927253685
Anger	Myocardial infarction	1	NLP	4.308214477
Anger	Emotional distress	1	NLP	2.516455008
Anger	Aggression	1	NLP	2.384527464
Angina Pectoris	Electrocardiogram normal	1	NLP	6.180016654
Angina Pectoris	Transient ischaemic attack	1	NLP	5.774551546
Angina Pectoris	Chest discomfort	1	Medline	4.475268561
Angina Pectoris	Musculoskeletal pain	1	Medline	4.475268561
Angina Pectoris	Electrocardiogram	1	NLP	4.234106505
Angina Pectoris	Ischaemia	1	NLP	4.234106505
Angina Pectoris	Chest pain	1	Medline	3.471966453
Angina Pectoris, Variant	Chest pain	1	NLP	3.471966453
Angina, Unstable	Myocardial infarction	1	NLP	4.308214477
Angioedema	Abscess	1	NLP	5.263725922
Angioedema	Blood glucose	1	NLP	3.159591768
Ankylosing spondylitis	Arachnoid cyst	1	NLP	6.873163834
Ankylosing spondylitis	Aortic aneurysm	1	NLP	5.774551546
Ankylosing spondylitis	Inflammatory bowel disease	1	NLP	5.081404365
Ankylosing spondylitis	Myalgia	1	NLP	4.100575112
Ankylosing spondylitis	Neurological symptom	1	NLP	4.100575112
Ankylosing spondylitis	Back pain	1	Medline	4.100575112
Ankylosing spondylitis	Musculoskeletal stiffness	1	Medline	3.505868004
Anorexia	Ketosis	1	NLP	6.180016654
Anorexia	Proctalgia	1	NLP	6.180016654
Anorexia	Affect lability	1	NLP	5.774551546
Anorexia	Phobia	1	NLP	5.774551546
Anorexia	Anal incontinence	1	NLP	4.927253685
Anorexia	Rectal tenesmus	1	NLP	4.927253685
Anorexia	Musculoskeletal pain	1	NLP	4.475268561
Anorexia	Paraesthesia	1	NLP	3.877431561
Anorexia	Diarrhoea	1	NLP	3.209602188
Anorexia	Weight	1	NLP	3.111963719
Anorexia	Haemorrhage	1	NLP	2.902871921
Anorexia	Anxiety	1	NLP	2.63905733
Anxiety	Depression	5	NLP	11.9791351
Anxiety	Social avoidant behaviour	2	NLP	8.07990098
Anxiety	Emotional distress	3	NLP	7.549365023
Anxiety	Dementia NEC	2	NLP	7.475339237
Anxiety	Dementia	2	NLP	7.475339237
Anxiety	Depressive symptom	2	NLP	6.223927437
Anxiety	Hypopnoea	1	NLP	5.774551546
Anxiety	Craniocerebral injury	1	NLP	5.774551546
Anxiety	Nightmare	1	Medline	5.486869473
Anxiety	Panic attack	1	NLP	5.263725922
Anxiety	Obsessive-compulsive symptom	1	NLP	5.263725922
Anxiety	Stress	2	NLP	4.957429359
Anxiety	Dementia Alzheimer's type	1	NLP	4.927253685
Anxiety	Concussion	1	NLP	4.927253685
Anxiety	Cervix carcinoma	1	NLP	4.570578741
Anxiety	Psychiatric disorders NEC	1	NLP	4.388257184
Anxiety	Psychiatric disorders	1	NLP	4.388257184
Anxiety	Ischaemia	1	NLP	4.234106505
Anxiety	Overweight	1	NLP	4.165113633
Anxiety	Anxiety symptoms	1	NLP	4.03995049
Anxiety	Poor quality sleep	1	NLP	4.03995049
Anxiety	Mental disorder	1	NLP	3.928724855
Anxiety	Migraine	1	NLP	3.877431561
Anxiety	Dyspnoeas	1	NLP	3.695110004
Anxiety	Heart rate	1	NLP	3.695110004
Anxiety	Asthma	1	NLP	3.540959324
Anxiety	Hypoaesthesia	1	NLP	3.540959324
Anxiety	Sleep disorder	1	NLP	3.471966453
Anxiety	Chest pain	1	Medline	3.471966453
Anxiety	Computerised tomogram	1	NLP	3.34680331
Anxiety	Weight	1	NLP	3.111963719
Anxiety	Cerebrovascular accident	1	NLP	3.066501344
Anxiety	Dyspnoea	1	NLP	2.653656129
Anxiety Disorders	Suicide attempt	1	NLP	5.774551546
Anxiety Disorders	Somatic symptom disorder	1	NLP	5.486869473
Anxiety Disorders	Panic disorder	1	NLP	5.486869473
Anxiety Disorders	Anxiety	2	NLP	5.278114659
Anxiety Disorders	Depression	2	NLP	4.791654039
Anxiety Disorders	Irritability	1	NLP	3.782121381
Anxiety Disorders	Blood cortisol	1	NLP	3.695110004
Anxiety Disorders	Sleep disturbances NEC	1	NLP	3.615067296
Anxiety Disorders	Sleep disorder	1	NLP	3.471966453
Anxiety Disorders	Stress	1	NLP	2.47871468
Aortic Arch Syndromes	Cerebrovascular accident	1	NLP	3.066501344
Aortic coarctation	Hypertension	2	NLP	5.922281658
Aphthous Stomatitis	Fistula	1	NLP	4.675939257
Aplastic Anemia	Pyomyositis	1	NLP	6.873163834
Aplastic Anemia	Cardiomegaly	1	Medline	6.873163834
Aplastic Anemia	Heart rate irregular	1	Medline	6.180016654
Aplastic Anemia	Cardiac failure	1	Medline	3.877431561
Aplastic Anemia	Asthenia	1	Medline	3.782121381
Aplastic Anemia	Dizziness	1	Medline	3.577326968
Aplastic Anemia	Fatigue	1	Medline	3.135494216
Aplastic Anemia	Haemorrhage	1	Medline	2.902871921
Aplastic Anemia	Dyspnoea	1	Medline	2.653656129
Aplastic Anemia	Infection	1	Medline	2.154664963
Apnea	Atrial natriuretic peptide	1	NLP	6.873163834
Apnea	Cluster headache	1	NLP	6.873163834
Apnea	Blood catecholamines	1	NLP	4.793722293
Apnea	Parkinson's disease	1	NLP	4.675939257
Apnea	Hypoxia	1	NLP	3.471966453
Apnea	Hypertension	1	NLP	2.961140829
Apnea	Stress	1	NLP	2.47871468
Appendicitis	Abscess	2	NLP	10.52745184
Appendicitis	Peritonitis	2	NLP, Medline	10.52745184
Appendicitis	Femoral hernia	1	NLP	6.873163834
Appendicitis	Incisional hernia	1	NLP	6.873163834
Appendicitis	Appendicolith	1	NLP	6.873163834
Appendicitis	Postoperative abscess	1	NLP	6.873163834
Appendicitis	Incisional hernias	1	NLP	6.873163834
Appendicitis	Femoral hernias	1	NLP	6.873163834
Appendicitis	Testicular pain	1	NLP	6.873163834
Appendicitis	Cellulitis	1	NLP	6.180016654
Appendicitis	Inflammation	1	Medline	5.774551546
Appendicitis	Abdominal rigidity	1	NLP	5.486869473
Appendicitis	Abdominal mass	1	Medline	5.486869473
Appendicitis	Constipation	1	Medline	3.928724855
Appendicitis	Decreased appetite	1	Medline	3.577326968
Appendicitis	Diarrhoea	1	Medline	3.209602188
Appendicitis	Abdominal pain	1	Medline	3.209602188
Appendicitis	Nausea	1	Medline	3.066501344
Appendicitis	Pyrexia	1	Medline	3.001962823
Appendicitis	Vomiting	1	Medline	2.865830649
Arsenic Poisoning	Blood iron	1	NLP	4.100575112
Arteriosclerosis	Blood cholesterol	3	NLP	11.63229468
Arteriosclerosis	Carotene	1	NLP	5.774551546
Arteriosclerosis	Infective aneurysm	1	NLP	5.774551546
Arteriosclerosis	Collateral circulation	1	NLP	5.486869473
Arteriosclerosis	Vascular inflammations	1	NLP	5.486869473
Arteriosclerosis	Aneurysm	1	NLP	4.570578741
Arteriosclerosis	Blood urea	1	NLP	4.475268561
Arteriosclerosis	Low density lipoprotein	1	NLP	4.475268561
Arteriosclerosis	Blood triglycerides	1	NLP	4.388257184
Arteriosclerosis	Body mass index	1	NLP	4.165113633
Arteriosclerosis	Embolism	1	NLP	4.03995049
Arteriosclerosis	Anxiety symptoms	1	NLP	4.03995049
Arteriosclerosis	Thrombosis	1	NLP	4.03995049
Arteriosclerosis	Pain	1	Medline	3.928724855
Arteriosclerosis	Sepsis	1	NLP	3.877431561
Arteriosclerosis	Atrial fibrillation	1	NLP	3.828641396
Arteriosclerosis	Osteoporosis	1	NLP	3.695110004
Arteriosclerosis	Lipids	1	NLP	3.540959324
Arteriosclerosis	Hypoaesthesia	1	Medline	3.540959324
Arteriosclerosis	Histology	1	NLP	3.209602188
Arteriosclerosis	Anxiety	1	NLP	2.63905733
Arteriosclerosis	Depression	1	NLP	2.39582702
Arteriosclerosis	Infection	1	Medline	2.154664963
Arthralgia	Osteoarthritis	2	NLP	8.201150224
Arthralgia	Arthritis	2	NLP	8.07990098
Arthralgia	Somnambulism	1	NLP	6.873163834
Arthralgia	Muscle pains	1	NLP	5.081404365
Arthralgia	Muscle atrophy	1	NLP	4.927253685
Arthralgia	Neoplasm	1	NLP	4.165113633
Arthralgia	Myalgia	1	NLP	4.100575112
Arthralgia	Fractures NEC	1	NLP	3.982792076
Arthralgia	Fractures	1	NLP	3.982792076
Arthralgia	Fracture	1	NLP	3.782121381
Arthritis	Arthralgia	3	NLP, Medline	10.96286403
Arthritis	Type 2 lepra reaction	1	NLP	6.180016654
Arthritis	Gout	1	NLP	5.774551546
Arthritis	Synovitis	1	NLP	5.081404365
Arthritis	Autoimmune disorder	1	NLP	4.475268561
Arthritis	Autoimmune disorders NEC	1	NLP	4.475268561
Arthritis	Autoimmune disorders	1	NLP	4.475268561
Arthritis	Joint swelling	1	Medline	4.388257184
Arthritis	Cognitive disorder	1	NLP	3.066501344
Arthritis, Gouty	Arthralgia	1	NLP	3.654288009
Arthritis, Psoriatic	Joint stiffness	1	Medline	4.927253685
Arthritis, Psoriatic	Joint swelling	1	Medline	4.388257184
Arthritis, Psoriatic	Arthralgia	1	Medline	3.654288009
Arthropathy	Joint stiffness	1	Medline	4.927253685
Arthropathy	Joint swelling	1	Medline	4.388257184
Arthropathy	Coagulopathy	1	NLP	4.165113633
Arthropathy	Arthralgia	1	Medline	3.654288009
Arthropod bite	Hypersensitivity	2	NLP, Medline	6.471155349
Arthropod bite	Discomfort	1	Medline	6.180016654
Arthropod bite	Skin lesion	1	NLP	4.388257184
Arthropod bite	Erythema	1	Medline	4.234106505
Arthropod bite	Swelling	1	Medline	4.234106505
Arthropod bite	Blood immunoglobulin E	1	NLP	3.982792076
Arthropod bite	Pain	1	Medline	3.928724855
Arthropod bite	Scar	1	NLP	3.877431561
Arthropod bite	Paraesthesia	1	NLP	3.877431561
Arthropod bite	Hypoaesthesia	1	NLP	3.540959324
Arthropod bite	Musculoskeletal stiffness	1	NLP	3.505868004
Arthropod bite	Pruritus	1	Medline	3.505868004
Arthropod bite	Headaches NEC	1	NLP	3.066501344
Arthropod bite	Headaches	1	NLP	3.066501344
Arthropod bite	Headache	1	NLP	2.76228997
Arthropod sting	Discomfort	1	Medline	6.180016654
Arthropod sting	Tumour necrosis	1	NLP	4.675939257
Ascites	Biopsy	2	NLP	7.754863121
Ascites	Peritonitis bacterial	1	NLP	6.873163834
Ascites	Abdominal compartment syndrome	1	NLP	6.873163834
Ascites	Portal hypertension	1	NLP	4.675939257
Ascites	Portal hypertensions	1	NLP	4.675939257
Ascites	Hyponatraemia	1	NLP	4.308214477
Ascites	Blood pressure systolic	1	NLP	4.100575112
Ascites	Abdominal distension	1	NLP	3.982792076
Ascites	Sepsis	1	NLP	3.877431561
Ascites	Vomiting	1	NLP	2.865830649
Ascites	Anxiety	1	NLP	2.63905733
Ascites	Neoplasm malignant	1	NLP	2.442347035
Aspergillosis	Wheezing	1	Medline	4.234106505
Aspergillosis	Cough	1	Medline	3.066501344
Assisted fertilization	Blood urea	1	NLP	4.475268561
Asthenia	pH body fluid	3	NLP	10.96286403
Asthenia	Choroidal neovascularisation	1	NLP	6.873163834
Asthenia	Cardiac fibrillation	1	NLP	6.873163834
Asthenia	Erythema multiforme	1	NLP	6.873163834
Asthenia	Vitamin A	1	NLP	6.180016654
Asthenia	Meningioma	1	NLP	5.486869473
Asthenia	Strabismus	1	NLP	5.486869473
Asthenia	Joint dislocation	1	NLP	4.793722293
Asthenia	Malaria	1	NLP	4.675939257
Asthenia	Ischaemia	1	NLP	4.234106505
Asthenia	Haemoglobin	1	NLP	3.928724855
Asthenia	Agitation	1	NLP	3.828641396
Asthenia	Blood calcium	1	NLP	3.505868004
Asthenia	Seizure	1	NLP	3.289644896
Asthenia	Histology	1	NLP	3.209602188
Asthenia	Diabetes mellitus	1	NLP	2.921920116
Asthenia	Emotional distress	1	NLP	2.516455008
Asthenia	Infections NEC	1	NLP	2.267993648
Asthenia	Infection	1	NLP	2.154664963
Asthma	Wheezing	19	NLP, Medline	80.44802359
Asthma	Cough	12	NLP	36.79801613
Asthma	Obstructive airways disorder	5	NLP	25.40702182
Asthma	Dyspnoea	9	NLP, Medline	23.88290516
Asthma	Atopy	4	NLP	23.09820618
Asthma	Fractional exhaled nitric oxide	4	NLP	21.05490369
Asthma	Blood immunoglobulin E	5	NLP	19.91396038
Asthma	Eosinophil count	4	NLP	18.70375703
Asthma	Chest discomfort	4	NLP, Medline	17.90107425
Asthma	Pulmonary function test	3	NLP	17.32365464
Asthma	Forced expiratory volume	3	NLP	16.46060842
Asthma	Eosinophilia	3	NLP	14.78176106
Asthma	Bronchospasm	2	NLP	13.74632767
Asthma	Poor quality sleep	3	NLP	12.11985147
Asthma	Dyspnoeas	3	NLP	11.08533001
Asthma	Productive cough	2	NLP	8.776514369
Asthma	Somnolence	2	NLP	8.330227266
Asthma	Chest pain	2	NLP	6.943932905
Asthma	Airway remodelling	1	NLP	6.873163834
Asthma	Bronchial obstruction	1	NLP	6.873163834
Asthma	Bronchopulmonary aspergillosis allergic	1	NLP	6.873163834
Asthma	Adrenal suppression	1	NLP	6.873163834
Asthma	Bronchospasm paradoxical	1	NLP	6.873163834
Asthma	Pulmonary function challenge test	1	NLP	6.873163834
Asthma	Coughing	1	Medline	6.873163834
Asthma	Weight	2	NLP	6.223927437
Asthma	Spirometry	1	NLP	6.180016654
Asthma	Nasal obstruction	1	NLP	6.180016654
Asthma	Sinusitis	1	NLP	5.774551546
Asthma	Hypercapnia	1	NLP	5.774551546
Asthma	Snoring	1	NLP	5.486869473
Asthma	Rhinitis	1	NLP	5.486869473
Asthma	Cyanosis	1	NLP	5.486869473
Asthma	Respiratory distress	1	NLP	5.263725922
Asthma	Dental caries	1	NLP	5.263725922
Asthma	Urticaria	1	NLP	5.081404365
Asthma	Emotional distress	2	NLP	5.032910015
Asthma	Tension	1	NLP	4.927253685
Asthma	Depression	2	NLP	4.791654039
Asthma	Skin test	1	NLP	4.675939257
Asthma	Emotional disorder	1	NLP	4.388257184
Asthma	Somnolence	1	NLP	4.165113633
Asthma	Pulmonary hypertensions	1	NLP	4.165113633
Asthma	Pulmonary hypertension	1	NLP	4.165113633
Asthma	Overweight	1	NLP	4.165113633
Asthma	Osteoarthritis	1	NLP	4.100575112
Asthma	Respiratory failure	1	NLP	4.03995049
Asthma	Blood immunoglobulin G	1	NLP	3.782121381
Asthma	Epilepsy	1	NLP	3.737669618
Asthma	Blood cortisol	1	NLP	3.695110004
Asthma	Lymphocyte count	1	NLP	3.695110004
Asthma	Blood calcium	1	NLP	3.505868004
Asthma	Computerised tomogram	1	NLP	3.34680331
Asthma	Obesity	1	NLP	3.289644896
Asthma	Hypersensitivity	1	NLP	3.235577674
Asthma	Blood glucose	1	NLP	3.159591768
Asthma	Depressive symptom	1	NLP	3.111963719
Asthma	Anxiety	1	NLP	2.63905733
Astrocytoma	Meningioma	1	NLP	5.486869473
Astrocytoma	Glioblastoma	1	NLP	5.263725922
Atherosclerosis	Blood cholesterol	3	NLP	11.63229468
Atherosclerosis	Carotene	1	NLP	5.774551546
Atherosclerosis	Infective aneurysm	1	NLP	5.774551546
Atherosclerosis	Collateral circulation	1	NLP	5.486869473
Atherosclerosis	Vascular inflammations	1	NLP	5.486869473
Atherosclerosis	Aneurysm	1	NLP	4.570578741
Atherosclerosis	Blood urea	1	NLP	4.475268561
Atherosclerosis	Low density lipoprotein	1	NLP	4.475268561
Atherosclerosis	Blood triglycerides	1	NLP	4.388257184
Atherosclerosis	Body mass index	1	NLP	4.165113633
Atherosclerosis	Embolism	1	NLP	4.03995049
Atherosclerosis	Anxiety symptoms	1	NLP	4.03995049
Atherosclerosis	Thrombosis	1	NLP	4.03995049
Atherosclerosis	Sepsis	1	NLP	3.877431561
Atherosclerosis	Atrial fibrillation	1	NLP	3.828641396
Atherosclerosis	Osteoporosis	1	NLP	3.695110004
Atherosclerosis	Lipids	1	NLP	3.540959324
Atherosclerosis	Histology	1	NLP	3.209602188
Atherosclerosis	Anxiety	1	NLP	2.63905733
Atherosclerosis	Depression	1	NLP	2.39582702
Atrial Fibrillation	Electrocardiogram ambulatory	4	NLP	27.49265534
Atrial Fibrillation	Arrhythmia	5	NLP	17.35983226
Atrial Fibrillation	Electrocardiogram	3	NLP	12.70231951
Atrial Fibrillation	Arteriospasm coronary	2	NLP	10.97373895
Atrial Fibrillation	Cerebrovascular accident	3	NLP	9.199504033
Atrial Fibrillation	Essential hypertension	1	NLP	6.873163834
Atrial Fibrillation	Extrasystoles	1	NLP	6.873163834
Atrial Fibrillation	Angina unstable	1	NLP	6.873163834
Atrial Fibrillation	Exercise tolerance decreased	1	Medline	6.873163834
Atrial Fibrillation	Hip fracture	1	NLP	6.180016654
Atrial Fibrillation	Sinus rhythm	1	NLP	6.180016654
Atrial Fibrillation	Electrocardiogram QT interval	1	NLP	5.486869473
Atrial Fibrillation	Echocardiogram	1	NLP	5.486869473
Atrial Fibrillation	Coronary artery disease	1	NLP	5.486869473
Atrial Fibrillation	Fibrin	1	NLP	5.081404365
Atrial Fibrillation	International normalised ratio	1	NLP	4.793722293
Atrial Fibrillation	Left ventricular hypertrophy	1	NLP	4.793722293
Atrial Fibrillation	Ventricular tachycardia	1	NLP	4.675939257
Atrial Fibrillation	HIV infection	1	NLP	4.675939257
Atrial Fibrillation	Palpitations	1	Medline	4.675939257
Atrial Fibrillation	Syncope	1	Medline	4.570578741
Atrial Fibrillation	Anxiety disorders NEC	1	NLP	4.475268561
Atrial Fibrillation	Anxiety disorder	1	NLP	4.388257184
Atrial Fibrillation	Tachycardia	1	NLP	4.234106505
Atrial Fibrillation	Immunosuppression	1	NLP	4.234106505
Atrial Fibrillation	Shock	1	NLP	4.03995049
Atrial Fibrillation	Heart failures	1	NLP	3.928724855
Atrial Fibrillation	Confusional state	1	Medline	3.928724855
Atrial Fibrillation	Heart failures NEC	1	NLP	3.877431561
Atrial Fibrillation	Cardiac failure	1	NLP	3.877431561
Atrial Fibrillation	Asthenia	1	Medline	3.782121381
Atrial Fibrillation	Heart rate	1	NLP	3.695110004
Atrial Fibrillation	Nuclear magnetic resonance imaging	1	NLP	3.695110004
Atrial Fibrillation	Dizziness	1	Medline	3.577326968
Atrial Fibrillation	Musculoskeletal stiffness	1	NLP	3.505868004
Atrial Fibrillation	Chest pain	1	Medline	3.471966453
Atrial Fibrillation	Obesity	1	NLP	3.289644896
Atrial Fibrillation	Fatigue	1	Medline	3.135494216
Atrial Fibrillation	Weight	1	NLP	3.111963719
Atrial Fibrillation	Cognitive disorder	1	NLP	3.066501344
Atrial Fibrillation	Dyspnoea	1	Medline	2.653656129
Atrial Fibrillation	Emotional distress	1	NLP	2.516455008
Atrial Flutter	Atrial fibrillation	2	NLP	7.657282793
Atrial Flutter	Arrhythmia	1	NLP	3.471966453
Atrial Premature Complexes	Skin exfoliation	1	NLP	5.486869473
Atrial Premature Complexes	Hypersensitivity	1	NLP	3.235577674
Atrial Premature Complexes	Diabetes mellitus	1	NLP	2.921920116
Atrophic	Vulvovaginal pain	1	NLP	6.873163834
Atrophic	Strabismus	1	NLP	5.486869473
Atrophic	Dementia Alzheimer's type	1	NLP	4.927253685
Atrophic	Vulvovaginal dryness	1	NLP	4.793722293
Atrophic	Gastrointestinal disorder	1	NLP	4.675939257
Atrophic	Dementia NEC	1	NLP	3.737669618
Atrophic	Dementia	1	NLP	3.737669618
Atrophic	Pruritus	1	NLP	3.505868004
Atrophic vulvovaginitis	Pruritus NEC	1	NLP	5.486869473
Atrophic vulvovaginitis	Vulvovaginal dryness	1	NLP	4.793722293
Atrophic vulvovaginitis	Dyspareunia	1	NLP	4.570578741
Atrophic vulvovaginitis	Pruritus	1	NLP	3.505868004
Attention Deficit and Disruptive Behavior Disorders	Psychomotor hyperactivity	13	NLP	46.99587485
Attention Deficit and Disruptive Behavior Disorders	Depression	12	NLP	28.74992424
Attention Deficit and Disruptive Behavior Disorders	Atrial septal defect	6	NLP	28.05563554
Attention Deficit and Disruptive Behavior Disorders	Conduction disorder	3	NLP	18.54004996
Attention Deficit and Disruptive Behavior Disorders	Conduct disorder	3	NLP	18.54004996
Attention Deficit and Disruptive Behavior Disorders	Negativism	3	NLP	16.46060842
Attention Deficit and Disruptive Behavior Disorders	Suicidal behaviour	3	NLP	14.78176106
Attention Deficit and Disruptive Behavior Disorders	Sleep disorder	4	NLP	13.88786581
Attention Deficit and Disruptive Behavior Disorders	Anxiety	5	NLP	13.19528665
Attention Deficit and Disruptive Behavior Disorders	Impulsive behaviour	2	NLP	11.54910309
Attention Deficit and Disruptive Behavior Disorders	Antisocial behaviour	2	NLP	11.54910309
Attention Deficit and Disruptive Behavior Disorders	Restlessness	2	NLP	10.16280873
Attention Deficit and Disruptive Behavior Disorders	Stress	4	NLP	9.914858718
Attention Deficit and Disruptive Behavior Disorders	Aggression	4	NLP	9.538109858
Attention Deficit and Disruptive Behavior Disorders	Obsessive-compulsive disorder	2	NLP	9.351878514
Attention Deficit and Disruptive Behavior Disorders	Sedation	2	NLP	9.351878514
Attention Deficit and Disruptive Behavior Disorders	Depressive symptom	3	NLP	9.335891156
Attention Deficit and Disruptive Behavior Disorders	Blindness	2	NLP	9.141157482
Attention Deficit and Disruptive Behavior Disorders	Depressive disorders	2	NLP	8.950537123
Attention Deficit and Disruptive Behavior Disorders	Anxiety disorders NEC	2	NLP	8.950537123
Attention Deficit and Disruptive Behavior Disorders	Anxiety disorder	2	NLP	8.776514369
Attention Deficit and Disruptive Behavior Disorders	Somnolence	2	NLP	8.330227266
Attention Deficit and Disruptive Behavior Disorders	Anxiety symptoms	2	NLP	8.07990098
Attention Deficit and Disruptive Behavior Disorders	Emotional distress	3	NLP	7.549365023
Attention Deficit and Disruptive Behavior Disorders	Epilepsy	2	NLP	7.475339237
Attention Deficit and Disruptive Behavior Disorders	Sleep disturbances NEC	2	NLP	7.230134592
Attention Deficit and Disruptive Behavior Disorders	Disturbance of attention	1	Medline	6.873163834
Attention Deficit and Disruptive Behavior Disorders	Head circumference	1	NLP	6.180016654
Attention Deficit and Disruptive Behavior Disorders	Dysphemia	1	NLP	6.180016654
Attention Deficit and Disruptive Behavior Disorders	Delayed sleep phase	1	NLP	6.180016654
Attention Deficit and Disruptive Behavior Disorders	Enuresis	1	NLP	6.180016654
Attention Deficit and Disruptive Behavior Disorders	Oppositional defiant disorder	1	NLP	6.180016654
Attention Deficit and Disruptive Behavior Disorders	Autism spectrum disorder	1	NLP	6.180016654
Attention Deficit and Disruptive Behavior Disorders	Neurodevelopmental disorder	1	NLP	6.180016654
Attention Deficit and Disruptive Behavior Disorders	Psychiatric evaluation	1	NLP	6.180016654
Attention Deficit and Disruptive Behavior Disorders	Clumsiness	1	NLP	5.774551546
Attention Deficit and Disruptive Behavior Disorders	Developmental disorders NEC	1	NLP	5.774551546
Attention Deficit and Disruptive Behavior Disorders	Automatism	1	NLP	5.774551546
Attention Deficit and Disruptive Behavior Disorders	Hypomania	1	NLP	5.486869473
Attention Deficit and Disruptive Behavior Disorders	Executive dysfunction	1	NLP	5.486869473
Attention Deficit and Disruptive Behavior Disorders	Dental caries	1	NLP	5.263725922
Attention Deficit and Disruptive Behavior Disorders	Frustration tolerance decreased	1	NLP	5.263725922
Attention Deficit and Disruptive Behavior Disorders	Hostility	1	NLP	4.927253685
Attention Deficit and Disruptive Behavior Disorders	Distractibility	1	NLP	4.927253685
Attention Deficit and Disruptive Behavior Disorders	Social anxiety disorder	1	NLP	4.927253685
Attention Deficit and Disruptive Behavior Disorders	Apathy	1	NLP	4.793722293
Attention Deficit and Disruptive Behavior Disorders	Sleep disorders NEC	1	NLP	4.793722293
Attention Deficit and Disruptive Behavior Disorders	Aversion	1	NLP	4.675939257
Attention Deficit and Disruptive Behavior Disorders	Suicidal ideation	1	NLP	4.475268561
Attention Deficit and Disruptive Behavior Disorders	Psychiatric disorders	1	NLP	4.388257184
Attention Deficit and Disruptive Behavior Disorders	Psychiatric disorders NEC	1	NLP	4.388257184
Attention Deficit and Disruptive Behavior Disorders	Psychiatric symptom	1	NLP	4.388257184
Attention Deficit and Disruptive Behavior Disorders	Mania	1	NLP	4.308214477
Attention Deficit and Disruptive Behavior Disorders	Psychotic disorder	1	NLP	4.234106505
Attention Deficit and Disruptive Behavior Disorders	Psychotic symptom	1	NLP	4.234106505
Attention Deficit and Disruptive Behavior Disorders	Abnormal behaviour	1	NLP	4.234106505
Attention Deficit and Disruptive Behavior Disorders	Major depression	1	NLP	4.165113633
Attention Deficit and Disruptive Behavior Disorders	Completed suicide	1	NLP	4.03995049
Attention Deficit and Disruptive Behavior Disorders	Social avoidant behaviour	1	NLP	4.03995049
Attention Deficit and Disruptive Behavior Disorders	Mental disorder	1	NLP	3.928724855
Attention Deficit and Disruptive Behavior Disorders	Insomnia	1	NLP	3.877431561
Attention Deficit and Disruptive Behavior Disorders	Irritability	1	NLP	3.782121381
Attention Deficit and Disruptive Behavior Disorders	Dementia NEC	1	NLP	3.737669618
Attention Deficit and Disruptive Behavior Disorders	Dementia	1	NLP	3.737669618
Attention Deficit and Disruptive Behavior Disorders	Blood cortisol	1	NLP	3.695110004
Attention Deficit and Disruptive Behavior Disorders	Memory impairment	1	NLP	3.695110004
Attention Deficit and Disruptive Behavior Disorders	Obesity	1	NLP	3.289644896
Attention Deficit and Disruptive Behavior Disorders	Weight	1	NLP	3.111963719
Attention deficit hyperactivity disorder	Psychomotor hyperactivity	14	NLP, Medline	50.61094215
Attention deficit hyperactivity disorder	Depression	12	NLP	28.74992424
Attention deficit hyperactivity disorder	Atrial septal defect	6	NLP	28.05563554
Attention deficit hyperactivity disorder	Conduction disorder	3	NLP	18.54004996
Attention deficit hyperactivity disorder	Conduct disorder	3	NLP	18.54004996
Attention deficit hyperactivity disorder	Impulsive behaviour	3	NLP, Medline	17.32365464
Attention deficit hyperactivity disorder	Negativism	3	NLP	16.46060842
Attention deficit hyperactivity disorder	Suicidal behaviour	3	NLP	14.78176106
Attention deficit hyperactivity disorder	Sleep disorder	4	NLP	13.88786581
Attention deficit hyperactivity disorder	Anxiety	5	NLP	13.19528665
Attention deficit hyperactivity disorder	Antisocial behaviour	2	NLP	11.54910309
Attention deficit hyperactivity disorder	Restlessness	2	NLP	10.16280873
Attention deficit hyperactivity disorder	Stress	4	NLP	9.914858718
Attention deficit hyperactivity disorder	Aggression	4	NLP	9.538109858
Attention deficit hyperactivity disorder	Obsessive-compulsive disorder	2	NLP	9.351878514
Attention deficit hyperactivity disorder	Sedation	2	NLP	9.351878514
Attention deficit hyperactivity disorder	Depressive symptom	3	NLP	9.335891156
Attention deficit hyperactivity disorder	Blindness	2	NLP	9.141157482
Attention deficit hyperactivity disorder	Depressive disorders	2	NLP	8.950537123
Attention deficit hyperactivity disorder	Anxiety disorders NEC	2	NLP	8.950537123
Attention deficit hyperactivity disorder	Anxiety disorder	2	NLP	8.776514369
Attention deficit hyperactivity disorder	Somnolence	2	NLP	8.330227266
Attention deficit hyperactivity disorder	Anxiety symptoms	2	NLP	8.07990098
Attention deficit hyperactivity disorder	Emotional distress	3	NLP	7.549365023
Attention deficit hyperactivity disorder	Epilepsy	2	NLP	7.475339237
Attention deficit hyperactivity disorder	Sleep disturbances NEC	2	NLP	7.230134592
Attention deficit hyperactivity disorder	Head circumference	1	NLP	6.180016654
Attention deficit hyperactivity disorder	Dysphemia	1	NLP	6.180016654
Attention deficit hyperactivity disorder	Delayed sleep phase	1	NLP	6.180016654
Attention deficit hyperactivity disorder	Enuresis	1	NLP	6.180016654
Attention deficit hyperactivity disorder	Oppositional defiant disorder	1	NLP	6.180016654
Attention deficit hyperactivity disorder	Autism spectrum disorder	1	NLP	6.180016654
Attention deficit hyperactivity disorder	Neurodevelopmental disorder	1	NLP	6.180016654
Attention deficit hyperactivity disorder	Psychiatric evaluation	1	NLP	6.180016654
Attention deficit hyperactivity disorder	Clumsiness	1	NLP	5.774551546
Attention deficit hyperactivity disorder	Developmental disorders NEC	1	NLP	5.774551546
Attention deficit hyperactivity disorder	Automatism	1	NLP	5.774551546
Attention deficit hyperactivity disorder	Hypomania	1	NLP	5.486869473
Attention deficit hyperactivity disorder	Executive dysfunction	1	NLP	5.486869473
Attention deficit hyperactivity disorder	Dental caries	1	NLP	5.263725922
Attention deficit hyperactivity disorder	Frustration tolerance decreased	1	NLP	5.263725922
Attention deficit hyperactivity disorder	Hostility	1	NLP	4.927253685
Attention deficit hyperactivity disorder	Distractibility	1	NLP	4.927253685
Attention deficit hyperactivity disorder	Social anxiety disorder	1	NLP	4.927253685
Attention deficit hyperactivity disorder	Apathy	1	NLP	4.793722293
Attention deficit hyperactivity disorder	Sleep disorders NEC	1	NLP	4.793722293
Attention deficit hyperactivity disorder	Aversion	1	NLP	4.675939257
Attention deficit hyperactivity disorder	Suicidal ideation	1	NLP	4.475268561
Attention deficit hyperactivity disorder	Psychiatric disorders	1	NLP	4.388257184
Attention deficit hyperactivity disorder	Psychiatric disorders NEC	1	NLP	4.388257184
Attention deficit hyperactivity disorder	Psychiatric symptom	1	NLP	4.388257184
Attention deficit hyperactivity disorder	Mania	1	NLP	4.308214477
Attention deficit hyperactivity disorder	Psychotic disorder	1	NLP	4.234106505
Attention deficit hyperactivity disorder	Psychotic symptom	1	NLP	4.234106505
Attention deficit hyperactivity disorder	Abnormal behaviour	1	NLP	4.234106505
Attention deficit hyperactivity disorder	Major depression	1	NLP	4.165113633
Attention deficit hyperactivity disorder	Completed suicide	1	NLP	4.03995049
Attention deficit hyperactivity disorder	Social avoidant behaviour	1	NLP	4.03995049
Attention deficit hyperactivity disorder	Mental disorder	1	NLP	3.928724855
Attention deficit hyperactivity disorder	Insomnia	1	NLP	3.877431561
Attention deficit hyperactivity disorder	Irritability	1	NLP	3.782121381
Attention deficit hyperactivity disorder	Dementia NEC	1	NLP	3.737669618
Attention deficit hyperactivity disorder	Dementia	1	NLP	3.737669618
Attention deficit hyperactivity disorder	Blood cortisol	1	NLP	3.695110004
Attention deficit hyperactivity disorder	Memory impairment	1	NLP	3.695110004
Attention deficit hyperactivity disorder	Obesity	1	NLP	3.289644896
Attention deficit hyperactivity disorder	Weight	1	NLP	3.111963719
Atypical Hemolytic Uremic Syndrome	Thrombotic microangiopathy	1	NLP	5.774551546
Atypical Hemolytic Uremic Syndrome	Nephropathy	1	NLP	4.234106505
Aura	Migraine	4	NLP	15.50972624
Aura	Migraine with aura	2	NLP	10.52745184
Aura	Headaches NEC	3	NLP	9.199504033
Aura	Headaches	3	NLP	9.199504033
Aura	Headache	3	NLP	8.28686991
Aura	Lipids	2	NLP	7.081918648
Aura	Migraine headaches	1	NLP	6.873163834
Aura	Hyperaemia	1	NLP	6.873163834
Aura	Migraine without aura	1	NLP	6.873163834
Aura	Photopsia	1	NLP	6.180016654
Aura	Cerebral infarction	1	NLP	5.774551546
Aura	Motor dysfunction	1	NLP	4.793722293
Aura	Nervous system disorder	1	NLP	4.165113633
Aura	Obesity	1	NLP	3.289644896
Aura	Cerebrovascular accident	1	NLP	3.066501344
Autistic Disorder	Atrial septal defect	3	NLP	14.02781777
Autistic Disorder	Anxiety	3	NLP	7.917171989
Autistic Disorder	Saccadic eye movement	1	NLP	6.873163834
Autistic Disorder	Pervasive developmental disorders NEC	1	NLP	6.873163834
Autistic Disorder	Sensory abnormalities NEC	1	NLP	6.180016654
Autistic Disorder	Intellectual disabilities	1	NLP	6.180016654
Autistic Disorder	Eating disorders NEC	1	NLP	5.774551546
Autistic Disorder	Eating disorder	1	NLP	5.774551546
Autistic Disorder	Euphoric mood	1	NLP	5.774551546
Autistic Disorder	Executive dysfunction	1	NLP	5.486869473
Autistic Disorder	Alexithymia	1	NLP	5.081404365
Autistic Disorder	Intellectual disability	1	NLP	5.081404365
Autistic Disorder	Glutathione test	1	NLP	4.927253685
Autistic Disorder	Anhedonia	1	NLP	4.793722293
Autistic Disorder	Dissociation	1	NLP	4.793722293
Autistic Disorder	Scan	1	NLP	4.570578741
Autistic Disorder	Anxiety symptoms	1	NLP	4.03995049
Autistic Disorder	Epilepsy	1	NLP	3.737669618
Autistic Disorder	Blood calcium	1	NLP	3.505868004
Autistic Disorder	Seizure	1	NLP	3.289644896
Autistic Disorder	Stress	1	NLP	2.47871468
Autoimmune Diseases	Autoantibody test	2	NLP	8.07990098
Autoimmune Diseases	Non-Hodgkin's lymphoma	1	NLP	6.873163834
Autoimmune Diseases	Non-Hodgkin's lymphomas NEC	1	NLP	6.873163834
Autoimmune Diseases	Inflammation	1	Medline	5.774551546
Autoimmune Diseases	Dry mouth	1	NLP	4.793722293
Autoimmune Diseases	Joint swelling	1	NLP	4.388257184
Autoimmune Diseases	Swelling	1	Medline	4.234106505
Autoimmune Diseases	Erythema	1	Medline	4.234106505
Autoimmune Diseases	Myalgia	1	Medline	4.100575112
Autoimmune Diseases	Pain	1	Medline	3.928724855
Autoimmune Diseases	Fatigue	1	Medline	3.135494216
Autoimmune Diseases	Pyrexia	1	Medline	3.001962823
Autoimmune thyroiditis	Basedow's disease	1	NLP	6.180016654
Autoimmune thyroiditis	Thyroid cancer	1	NLP	5.774551546
Autoimmune thyroiditis	Type 1 diabetes mellitus	1	NLP	5.486869473
Autoimmune thyroiditis	Dry eye	1	NLP	5.486869473
Babesiosis	Anaemias NEC	1	NLP	3.737669618
Babesiosis	Anaemia	1	NLP	3.577326968
Back Pain	Testis cancer	2	NLP	10.97373895
Back Pain	Lymphadenopathy	1	NLP	4.570578741
Back Pain	Infections NEC	1	NLP	2.267993648
Back Pain	Infection	1	NLP	2.154664963
Bacteremia	Dry gangrene	1	NLP	6.873163834
Bacteremia	Meningitis NEC	1	NLP	6.180016654
Bacteremia	Respiratory rate	1	NLP	5.774551546
Bacteremia	Meningitis	1	NLP	5.774551546
Bacteremia	Blood sodium	1	NLP	4.165113633
Bacterial Endocarditis	Hemiparesis	2	NLP	10.52745184
Bacterial Infections	Hypergammaglobulinaemia	1	NLP	5.486869473
Bacterial Infections	Primary biliary cholangitis	1	NLP	5.263725922
Bacterial Infections	Emotional distress	2	NLP	5.032910015
Bacterial Infections	Autoimmune disorders NEC	1	NLP	4.475268561
Bacterial Infections	Autoimmune disorder	1	NLP	4.475268561
Bacterial Infections	Autoimmune disorders	1	NLP	4.475268561
Bacterial Infections	Blood immunoglobulin M	1	NLP	4.308214477
Bacterial Infections	Sepsis	1	NLP	3.877431561
Bacterial Infections	Stress	1	NLP	2.47871468
Bacterial Infections	Neoplasm malignant	1	NLP	2.442347035
Bacterial Infections and Mycoses	Hypergammaglobulinaemia	1	NLP	5.486869473
Bacterial Infections and Mycoses	Primary biliary cholangitis	1	NLP	5.263725922
Bacterial Infections and Mycoses	Emotional distress	2	NLP	5.032910015
Bacterial Infections and Mycoses	Autoimmune disorders NEC	1	NLP	4.475268561
Bacterial Infections and Mycoses	Autoimmune disorder	1	NLP	4.475268561
Bacterial Infections and Mycoses	Autoimmune disorders	1	NLP	4.475268561
Bacterial Infections and Mycoses	Blood immunoglobulin M	1	NLP	4.308214477
Bacterial Infections and Mycoses	Sepsis	1	NLP	3.877431561
Bacterial Infections and Mycoses	Stress	1	NLP	2.47871468
Bacterial Infections and Mycoses	Neoplasm malignant	1	NLP	2.442347035
Bartonella Infections	Decreased appetite	1	NLP	3.577326968
B-Cell Lymphomas	Immunoglobulins	1	NLP	4.793722293
B-Cell Lymphomas	Aggression	2	NLP	4.769054929
Behcet Syndrome	Mouth ulceration	1	NLP	6.873163834
Behcet Syndrome	Oscillopsia	1	NLP	6.873163834
Behcet Syndrome	Genital lesion	1	Medline	6.873163834
Behcet Syndrome	Myelodysplastic syndromes	1	NLP	6.180016654
Behcet Syndrome	Vascular pseudoaneurysm	1	NLP	6.180016654
Behcet Syndrome	Myelodysplastic syndrome	1	NLP	6.180016654
Behcet Syndrome	Conjunctivalisation	1	NLP	6.180016654
Behcet Syndrome	Eye swelling	1	Medline	5.774551546
Behcet Syndrome	Meningitis	1	Medline	5.774551546
Behcet Syndrome	Gastrointestinal inflammation	1	Medline	5.486869473
Behcet Syndrome	Stomatitis	1	Medline	5.263725922
Behcet Syndrome	Joint stiffness	1	Medline	4.927253685
Behcet Syndrome	Blindness	1	Medline	4.570578741
Behcet Syndrome	Joint swelling	1	Medline	4.388257184
Behcet Syndrome	Skin ulcer	1	Medline	4.03995049
Behcet Syndrome	Embolism	1	Medline	4.03995049
Behcet Syndrome	Arthralgia	1	Medline	3.654288009
Benign Prostatic Hyperplasia	Urinary retention	2	NLP, Medline	11.54910309
Benign Prostatic Hyperplasia	Bladder outlet obstruction	1	NLP	6.180016654
Benign Prostatic Hyperplasia	Prostatomegaly	1	NLP	6.180016654
Benign Prostatic Hyperplasia	Nocturia	1	NLP	5.774551546
Benign Prostatic Hyperplasia	Micturition urgency	1	Medline	5.263725922
Benign Prostatic Hyperplasia	Haematuria	1	Medline	5.081404365
Benign Prostatic Hyperplasia	Rectal tenesmus	1	NLP	4.927253685
Benign Prostatic Hyperplasia	Pollakiuria	1	Medline	4.793722293
Benign Prostatic Hyperplasia	Dysuria	1	Medline	4.308214477
Benign Prostatic Hyperplasia	Infections NEC	1	NLP	2.267993648
Benign Prostatic Hyperplasia	Infection	1	NLP	2.154664963
Binge eating disorder	Eating disorders NEC	1	NLP	5.774551546
Binge eating disorder	Eating disorder	1	NLP	5.774551546
Binge eating disorder	Stomatitis	1	NLP	5.263725922
Binge eating disorder	Frustration tolerance decreased	1	NLP	5.263725922
Binge eating disorder	Overweight	1	NLP	4.165113633
Binge eating disorder	Obesity	1	NLP	3.289644896
Binge eating disorder	Depression	1	NLP	2.39582702
Bipolar Disorder	Depression	4	NLP, Medline	9.583308079
Bipolar Disorder	Mania	2	NLP, Medline	8.616428954
Bipolar Disorder	Increased appetite	1	NLP	6.873163834
Bipolar Disorder	Mood altered	1	NLP	6.180016654
Bipolar Disorder	Movement disorder	1	NLP	6.180016654
Bipolar Disorder	Food craving	1	NLP	6.180016654
Bipolar Disorder	Euphoric mood	1	NLP	5.774551546
Bipolar Disorder	Hypersomnia	1	NLP	5.486869473
Bipolar Disorder	Suicidal behaviour	1	NLP	4.927253685
Bipolar Disorder	Obsessive-compulsive disorder	1	NLP	4.675939257
Bipolar Disorder	Psychotic symptom	1	NLP	4.234106505
Bipolar Disorder	Psychotic disorder	1	NLP	4.234106505
Bipolar Disorder	Major depression	1	NLP	4.165113633
Bipolar Disorder	Metabolic syndrome	1	NLP	4.165113633
Bipolar Disorder	Overweight	1	NLP	4.165113633
Bipolar Disorder	Autoantibody test	1	NLP	4.03995049
Bipolar Disorder	Muscular weakness	1	NLP	3.982792076
Bipolar Disorder	Gait disturbance	1	NLP	3.928724855
Bipolar Disorder	Weight increased	1	NLP	3.877431561
Bipolar Disorder	Fear	1	NLP	3.737669618
Bipolar Disorder	Dementia NEC	1	NLP	3.737669618
Bipolar Disorder	Dementia	1	NLP	3.737669618
Bipolar Disorder	Sleep disturbances NEC	1	NLP	3.615067296
Bipolar Disorder	Sleep disorder	1	NLP	3.471966453
Bipolar Disorder	Obesity	1	NLP	3.289644896
Bipolar Disorder	Hypersensitivity	1	NLP	3.235577674
Bipolar Disorder	Aggression	1	NLP	2.384527464
Bipolar I disorder	Depression	1	NLP	2.39582702
Bladder pain	Cystitis	1	NLP	5.263725922
Bladder pain	Pelvic pain	1	NLP	4.388257184
Blood Coagulation Disorders	Platelet count	1	NLP	4.927253685
Blood Coagulation Disorders	International normalised ratio	1	NLP	4.793722293
Blood Coagulation Disorders	Sepsis	1	NLP	3.877431561
Blood Coagulation Disorders	Musculoskeletal stiffness	1	NLP	3.505868004
Blood Coagulation Disorders, Inherited	Platelet count	1	NLP	4.927253685
Blood Coagulation Disorders, Inherited	International normalised ratio	1	NLP	4.793722293
Blood Coagulation Disorders, Inherited	Sepsis	1	NLP	3.877431561
Blood Coagulation Disorders, Inherited	Musculoskeletal stiffness	1	NLP	3.505868004
Bone Diseases, Infectious	Post procedural infection	1	NLP	6.180016654
Bone Diseases, Infectious	Arthritis bacterial	1	NLP	5.486869473
Bone Diseases, Infectious	Nuclear magnetic resonance imaging	1	NLP	3.695110004
Bone Diseases, Infectious	Diabetes mellitus	1	NLP	2.921920116
Bradycardia	Syncope	2	NLP	9.141157482
Bradycardia	Anorexia nervosa	1	NLP	6.873163834
Bradycardia	Dyspnoeas	1	NLP	3.695110004
Bradycardia	Dizziness	1	NLP	3.577326968
Bradycardia	Chest pain	1	NLP	3.471966453
Bradycardia	Arrhythmia	1	NLP	3.471966453
Bradycardia	Weight decreased	1	NLP	2.730029108
Bradycardia	Dyspnoea	1	NLP	2.653656129
Brain Edema	Hyperchloraemia	1	NLP	6.873163834
Brain Edema	Encephalopathies	1	NLP	5.486869473
Brain Edema	Encephalopathy	1	NLP	5.486869473
Brain Edema	Encephalopathies NEC	1	NLP	5.486869473
Brain Edema	Vision blurred	1	NLP	4.570578741
Brain Edema	Nausea	1	NLP	3.066501344
Brain Edema	Headaches	1	NLP	3.066501344
Brain Edema	Headaches NEC	1	NLP	3.066501344
Brain Edema	Vomiting	1	NLP	2.865830649
Brain Edema	Headache	1	NLP	2.76228997
Brain Neoplasms	Seizure	4	NLP, Medline	13.15857958
Brain Neoplasms	Posterior fossa syndrome	1	NLP	6.873163834
Brain Neoplasms	Thermogram	1	NLP	6.873163834
Brain Neoplasms	Hearing disability	1	Medline	6.873163834
Brain Neoplasms	Head deformity	1	Medline	6.873163834
Brain Neoplasms	Mood altered	1	Medline	6.180016654
Brain Neoplasms	Personality change	1	Medline	6.180016654
Brain Neoplasms	Thinking abnormal	1	Medline	5.774551546
Brain Neoplasms	Brain oedema	1	NLP	5.263725922
Brain Neoplasms	Neoplasm malignant	2	NLP	4.884694071
Brain Neoplasms	Glioma	1	NLP	4.793722293
Brain Neoplasms	Speech disorder	1	Medline	4.793722293
Brain Neoplasms	Aggression	2	NLP	4.769054929
Brain Neoplasms	Attention deficit/hyperactivity disorder	1	NLP	4.675939257
Brain Neoplasms	Metastases to central nervous system	1	NLP	4.570578741
Brain Neoplasms	Paralysis	1	NLP	4.570578741
Brain Neoplasms	Immunophenotyping	1	NLP	4.388257184
Brain Neoplasms	Balance disorder	1	Medline	4.388257184
Brain Neoplasms	Visual impairment	1	Medline	4.308214477
Brain Neoplasms	Abnormal behaviour	1	Medline	4.234106505
Brain Neoplasms	Somnolence	1	Medline	4.165113633
Brain Neoplasms	Haemoglobin	1	NLP	3.928724855
Brain Neoplasms	Gait disturbance	1	Medline	3.928724855
Brain Neoplasms	Asthenia	1	Medline	3.782121381
Brain Neoplasms	Epilepsy	1	NLP	3.737669618
Brain Neoplasms	Nuclear magnetic resonance imaging	1	NLP	3.695110004
Brain Neoplasms	Memory impairment	1	Medline	3.695110004
Brain Neoplasms	Seizure	1	Medline	3.289644896
Brain Neoplasms	Cognitive disorder	1	NLP	3.066501344
Brain Neoplasms	Cerebrovascular accident	1	NLP	3.066501344
Brain Neoplasms	Vomiting	1	Medline	2.865830649
Brain Neoplasms	Headache	1	Medline	2.76228997
Breast Diseases	Breast mass	1	Medline	6.873163834
Breast Diseases	Breast discharge	1	Medline	6.873163834
Breast Diseases	Skin irritation	1	Medline	5.774551546
Breast Diseases	Pain	1	Medline	3.928724855
Bronchial Hyperreactivity	Anaesthesia	1	NLP	4.675939257
Bronchiectasis	Haemoptysis	2	NLP	9.587444585
Bronchiectasis	Computerised tomogram	1	NLP	3.34680331
Bronchiectasis	Neoplasm malignant	1	NLP	2.442347035
Bronchitis	Chest discomfort	1	Medline	4.475268561
Bronchitis	Productive cough	1	Medline	4.388257184
Bronchitis	Wheezing	1	Medline	4.234106505
Bronchitis	Pyrexia	1	Medline	3.001962823
Bronchitis	Dyspnoea	1	Medline	2.653656129
Bronchitis, Chronic	Rhinitis	1	NLP	5.486869473
Bronchitis, Chronic	Obstructive airways disorder	1	NLP	5.081404365
Bronchitis, Chronic	Chest discomfort	1	Medline	4.475268561
Bronchitis, Chronic	Productive cough	1	Medline	4.388257184
Bronchitis, Chronic	Wheezing	1	Medline	4.234106505
Bronchitis, Chronic	Cough	1	NLP	3.066501344
Bronchitis, Chronic	Dyspnoea	1	Medline	2.653656129
Bronchopulmonary Dysplasia	Pulmonary arterial hypertension	1	NLP	5.774551546
Bronchopulmonary Dysplasia	Pulmonary hypertension	1	NLP	4.165113633
Bronchopulmonary Dysplasia	Pulmonary hypertensions	1	NLP	4.165113633
Brucellosis	Rash maculo-papular	1	NLP	6.873163834
Brucellosis	Pancytopenia	1	NLP	6.180016654
Brucellosis	Endocarditis NEC	1	NLP	5.774551546
Brucellosis	Endocarditis	1	NLP	5.774551546
Brucellosis	Hyperhidrosis	1	NLP	4.675939257
Brucellosis	Arthralgia	1	NLP	3.654288009
Bulimia	Purging	1	NLP	6.180016654
Bulimia Nervosa	Purging	1	NLP	6.180016654
Bulla	pH body fluid	4	NLP	14.61715204
Bulla	Lipids	4	NLP	14.1638373
Bulla	Neoplasm malignant	3	NLP	7.327041106
Bulla	Mediastinoscopy	1	NLP	6.873163834
Bulla	Blood pH decreased	1	NLP	6.180016654
Bulla	Scratch	1	NLP	5.774551546
Bulla	Oestradiol	1	NLP	5.774551546
Bulla	Hypertrophic scar	1	NLP	5.263725922
Bulla	Chest X-ray	1	NLP	5.263725922
Bulla	Glutathione test	1	NLP	4.927253685
Bulla	Balance disorder	1	NLP	4.388257184
Bulla	Blood cholesterol	1	NLP	3.877431561
Bulla	Aggression	1	NLP	2.384527464
Burkitt Lymphoma	Gastrointestinal stromal tumour	1	NLP	6.873163834
Burkitt Lymphoma	Leiomyosarcoma	1	NLP	6.180016654
Burkitt Lymphoma	Leiomyosarcomas	1	NLP	6.180016654
Burkitt Lymphoma	Neuroendocrine tumour	1	NLP	5.774551546
Burkitt Lymphoma	Blood lactate dehydrogenase	1	NLP	5.486869473
Burn injury	Muscle contracture	2	NLP	9.587444585
Burn injury	Wound	2	NLP	7.85744971
Burn injury	Nosocomial infection	1	NLP	6.180016654
Burn injury	Hypoalbuminaemia	1	NLP	5.774551546
Burn injury	Traumatic lung injury	1	NLP	5.081404365
Burn injury	Cardiac output	1	NLP	5.081404365
Burn injury	Hypercoagulation	1	NLP	5.081404365
Burn injury	Stress	2	NLP	4.957429359
Burn injury	Post-traumatic stress disorder	1	NLP	4.927253685
Burn injury	Liver injury	1	NLP	4.927253685
Burn injury	Hyperinsulinaemia	1	NLP	4.927253685
Burn injury	Vitamin D deficiency	1	NLP	4.675939257
Burn injury	Acute lung injury	1	NLP	4.675939257
Burn injury	Infections NEC	2	NLP	4.535987296
Burn injury	Blister	1	NLP	4.475268561
Burn injury	Acute respiratory distress syndrome	1	NLP	4.388257184
Burn injury	Infection	2	NLP	4.309329926
Burn injury	Hyperglycaemia	1	NLP	4.165113633
Burn injury	Shock	1	NLP	4.03995049
Burn injury	Respiratory failure	1	NLP	4.03995049
Burn injury	Scar	1	NLP	3.877431561
Burn injury	Necrosis	1	NLP	3.782121381
Burn injury	Dementia	1	NLP	3.737669618
Burn injury	Dementia NEC	1	NLP	3.737669618
Burn injury	Insulin resistance	1	NLP	3.577326968
Burn injury	Dysphagia	1	NLP	3.407427931
Burn injury	Cognitive disorder	1	NLP	3.066501344
Burn injury	Diabetes mellitus	1	NLP	2.921920116
Bursitis	Speech disorder	1	Medline	4.793722293
Bursitis	Pain	1	Medline	3.928724855
Cachexia	Pelvic neoplasm	1	NLP	6.180016654
Cachexia	Adrenocortical insufficiency acute	1	NLP	6.180016654
Cachexia	Growth failure	1	NLP	4.927253685
Cachexia	Shock	1	NLP	4.03995049
Cachexia	Dyspnoeas	1	NLP	3.695110004
Cachexia	Oedema	1	NLP	3.615067296
Cachexia	Decreased appetite	1	NLP	3.577326968
Cachexia	Insulin resistance	1	NLP	3.577326968
Cachexia	Dyspnoea	1	NLP	2.653656129
Calculi	Cholecystitis	1	NLP	6.180016654
Calculi	Catarrh	1	NLP	6.180016654
Calculi	Osteocalcin	1	NLP	5.263725922
Calculi	Pancreatitis	1	NLP	4.927253685
Calculi	Blood parathyroid hormone	1	NLP	4.927253685
Calculi	Blood alkaline phosphatase	1	NLP	4.927253685
Calculi	Pulmonary embolism	1	NLP	3.982792076
Cancer Pain	Bladder dysfunction	1	NLP	5.774551546
Candidemia	Bacterial sepsis	1	NLP	6.180016654
Candidemia	Computerised tomogram	1	NLP	3.34680331
Candidemia	Infections NEC	1	NLP	2.267993648
Candidemia	Infection	1	NLP	2.154664963
Candidiasis	Formication	1	NLP	6.873163834
Candidiasis	Systemic candida	1	NLP	5.263725922
Candidiasis	Blood alkaline phosphatase	1	NLP	4.927253685
Candidiasis	Rash	1	Medline	3.782121381
Candidiasis	Pruritus	1	Medline	3.505868004
Candiduria	Infections NEC	1	NLP	2.267993648
Candiduria	Infection	1	NLP	2.154664963
Carcinoid Tumor	Positron emission tomogram	2	NLP	8.468213009
Carcinoid Tumor	Nicotinic acid deficiency	1	NLP	6.873163834
Carcinoid Tumor	Diarrhoea	2	NLP, Medline	6.419204376
Carcinoid Tumor	Carcinoid syndrome	1	NLP	6.180016654
Carcinoid Tumor	Weight decreased	1	NLP	2.730029108
Carcinoid Tumor	Dyspnoea	1	Medline	2.653656129
Carcinoma	Metastases to central nervous system	26	NLP	118.8350473
Carcinoma	Metastatic neoplasm	21	NLP	79.424549
Carcinoma	Metastasis	23	NLP	73.82085033
Carcinoma	Metastases	23	NLP	73.23854074
Carcinoma	Blood glucose	22	NLP	69.51101889
Carcinoma	Emotional distress	19	NLP	47.81264514
Carcinoma	Metastases to bone	9	NLP	38.77393029
Carcinoma	Histology	10	NLP	32.09602188
Carcinoma	Blood lactic acid	6	NLP	28.76233376
Carcinoma	Stress	11	NLP	27.26586147
Carcinoma	Aggression	11	NLP	26.22980211
Carcinoma	Metastases to spine	4	NLP	24.72006661
Carcinoma	Adenocarcinoma	5	NLP	22.85289371
Carcinoma	Anaemias NEC	6	NLP	22.42601771
Carcinoma	Anaemia	6	NLP	21.46396181
Carcinoma	Neoplasm	5	NLP	20.82556817
Carcinoma	Breast cancer	5	NLP	20.50287556
Carcinoma	Blood thrombin	4	NLP	19.70901474
Carcinoma	Cachexia	4	NLP	19.17488917
Carcinoma	Depression	8	NLP	19.16661616
Carcinoma	Metastases to lung	4	NLP	18.28231496
Carcinoma	Blood iron	4	NLP	16.40230045
Carcinoma	Cytology	4	NLP	16.40230045
Carcinoma	Neuropathy peripheral	3	NLP	15.24421309
Carcinoma	Influenza	3	NLP	14.78176106
Carcinoma	pH body fluid	4	NLP	14.61715204
Carcinoma	Embolism venous	3	NLP	14.02781777
Carcinoma	Hypoxia	4	NLP	13.88786581
Carcinoma	Leukaemias	3	NLP	13.71173622
Carcinoma	Leukaemias NEC	3	NLP	13.71173622
Carcinoma	Leukaemia	3	NLP	13.71173622
Carcinoma	Infections NEC	6	NLP	13.60796189
Carcinoma	Anxiety	5	NLP	13.19528665
Carcinoma	Malnutrition	3	NLP	13.16477155
Carcinoma	Lung neoplasm malignant	3	NLP	13.16477155
Carcinoma	Infection	6	NLP	12.92798978
Carcinoma	Immunosuppression	3	NLP	12.70231951
Carcinoma	Hepatic neoplasm	2	NLP	12.36003331
Carcinoma	Pleural mesothelioma	2	NLP	12.36003331
Carcinoma	Neuroendocrine carcinoma	2	NLP	12.36003331
Carcinoma	Autoantibody test	3	NLP	12.11985147
Carcinoma	Embolism	3	NLP	12.11985147
Carcinoma	Insomnia	3	NLP	11.63229468
Carcinoma	Vomiting	4	NLP	11.4633226
Carcinoma	Blood lactate dehydrogenase	2	NLP	10.97373895
Carcinoma	Post-traumatic stress disorder	2	NLP	9.85450737
Carcinoma	Rectal haemorrhage	2	NLP	9.85450737
Carcinoma	High density lipoprotein	2	NLP	9.587444585
Carcinoma	Ovarian cancer	2	NLP	9.351878514
Carcinoma	Endothelial dysfunction	2	NLP	9.141157482
Carcinoma	Blister	2	NLP	8.950537123
Carcinoma	Colorectal cancer	2	NLP	8.776514369
Carcinoma	Endoscopy	2	NLP	8.776514369
Carcinoma	Prostate cancer	2	NLP	8.776514369
Carcinoma	Blood oestrogen	2	NLP	8.616428954
Carcinoma	Positron emission tomogram	2	NLP	8.468213009
Carcinoma	Metastases to lymph nodes	2	NLP	8.468213009
Carcinoma	Pneumonia	2	NLP	8.330227266
Carcinoma	Weight decreased	3	NLP	8.190087323
Carcinoma	Biopsy	2	NLP	7.754863121
Carcinoma	Blood cholesterol	2	NLP	7.754863121
Carcinoma	Rash	2	NLP	7.564242762
Carcinoma	Lymphocyte count	2	NLP	7.390220008
Carcinoma	Immunology test	2	NLP	7.230134592
Carcinoma	Hypersensitivity	2	NLP	6.471155349
Carcinoma	Bone marrow failure	1	NLP	6.180016654
Carcinoma	Carbohydrate antigen 15-3	1	NLP	6.180016654
Carcinoma	Gallbladder enlargement	1	NLP	6.180016654
Carcinoma	Hamartoma	1	NLP	6.180016654
Carcinoma	Carbohydrate antigen 125	1	NLP	6.180016654
Carcinoma	Paraneoplastic neurological syndrome	1	NLP	6.180016654
Carcinoma	Papillary thyroid cancer	1	NLP	6.180016654
Carcinoma	Histology normal	1	NLP	6.180016654
Carcinoma	Anal cancer	1	NLP	6.180016654
Carcinoma	Neoplasm prostate	1	NLP	6.180016654
Carcinoma	Blood pyruvic acid	1	NLP	6.180016654
Carcinoma	Breast cancer metastatic	1	NLP	6.180016654
Carcinoma	Congestive cardiomyopathy	1	NLP	6.180016654
Carcinoma	Arterial thrombosis	1	NLP	6.180016654
Carcinoma	Myositis	1	NLP	6.180016654
Carcinoma	Uterine cancer	1	NLP	6.180016654
Carcinoma	Jaundice cholestatic	1	NLP	6.180016654
Carcinoma	Cerebral haemorrhage	1	NLP	6.180016654
Carcinoma	Lactation puerperal increased	1	NLP	6.180016654
Carcinoma	Liposarcoma	1	NLP	6.180016654
Carcinoma	Transferrin	1	NLP	6.180016654
Carcinoma	Skin reaction	1	NLP	6.180016654
Carcinoma	Thyroglossal cyst	1	NLP	6.180016654
Carcinoma	Malignant gastrointestinal obstruction	1	NLP	6.180016654
Carcinoma	Ameloblastoma	1	NLP	6.180016654
Carcinoma	Acute abdomen	1	NLP	6.180016654
Carcinoma	Cytokine release syndrome	1	NLP	6.180016654
Carcinoma	Facial paralysis	1	NLP	6.180016654
Carcinoma	Diabetes mellitus	2	NLP	5.843840231
Carcinoma	Glioblastoma multiforme	1	NLP	5.774551546
Carcinoma	Pericardial effusion	1	NLP	5.774551546
Carcinoma	Hereditary non-polyposis colorectal cancer syndrome	1	NLP	5.774551546
Carcinoma	Blood prolactin	1	NLP	5.774551546
Carcinoma	Acidosis	1	NLP	5.774551546
Carcinoma	Mesothelioma	1	NLP	5.774551546
Carcinoma	Mesotheliomas	1	NLP	5.774551546
Carcinoma	Lymphoedema	1	NLP	5.774551546
Carcinoma	Mediastinal mass	1	NLP	5.774551546
Carcinoma	Vitamin C	1	NLP	5.774551546
Carcinoma	Stress fracture	1	NLP	5.774551546
Carcinoma	Free fatty acids	1	NLP	5.774551546
Carcinoma	Rectal cancer	1	NLP	5.774551546
Carcinoma	Renal disorders NEC	1	NLP	5.774551546
Carcinoma	Peripheral neuropathies	1	NLP	5.486869473
Carcinoma	Pathogen resistance	1	NLP	5.486869473
Carcinoma	Blood zinc	1	NLP	5.486869473
Carcinoma	Oral infection	1	NLP	5.486869473
Carcinoma	Osteonecrosis	1	NLP	5.486869473
Carcinoma	Chronic gastritis	1	NLP	5.486869473
Carcinoma	PO2	1	NLP	5.486869473
Carcinoma	Tic	1	NLP	5.486869473
Carcinoma	Tooth loss	1	NLP	5.486869473
Carcinoma	Pancreatic carcinoma	1	NLP	5.486869473
Carcinoma	Cell marker	1	NLP	5.486869473
Carcinoma	Ureteric obstruction	1	NLP	5.486869473
Carcinoma	Lymphopenia	1	NLP	5.486869473
Carcinoma	Peripheral neuropathies NEC	1	NLP	5.486869473
Carcinoma	Pigmentation disorder	1	NLP	5.486869473
Carcinoma	Autoantibody positive	1	NLP	5.486869473
Carcinoma	Renal disorder	1	NLP	5.486869473
Carcinoma	Skin hypertrophy	1	NLP	5.486869473
Carcinoma	Neutropenias	1	NLP	5.263725922
Carcinoma	Neutropenia	1	NLP	5.263725922
Carcinoma	Pain assessment	1	NLP	5.263725922
Carcinoma	Neovascularisation	1	NLP	5.263725922
Carcinoma	Brain neoplasm	1	NLP	5.263725922
Carcinoma	Haematological malignancy	1	NLP	5.263725922
Carcinoma	Azoospermia	1	NLP	5.263725922
Carcinoma	Febrile neutropenia	1	NLP	5.263725922
Carcinoma	Schwannoma	1	NLP	5.263725922
Carcinoma	Acute myeloid leukaemia	1	NLP	5.263725922
Carcinoma	Hypercoagulation	1	NLP	5.081404365
Carcinoma	Hypercalcaemia	1	NLP	5.081404365
Carcinoma	Hot flush	1	NLP	5.081404365
Carcinoma	Cervical dysplasia	1	NLP	5.081404365
Carcinoma	Hypertonic bladder	1	NLP	5.081404365
Carcinoma	Urinary incontinence	1	NLP	5.081404365
Carcinoma	Renal impairment	1	NLP	5.081404365
Carcinoma	Nicotinamide	1	NLP	4.927253685
Carcinoma	Hepatocellular carcinoma	1	NLP	4.927253685
Carcinoma	Platelet aggregation	1	NLP	4.927253685
Carcinoma	Incontinence	1	NLP	4.927253685
Carcinoma	Metastases to peritoneum	1	NLP	4.927253685
Carcinoma	Bacterial infection	1	NLP	4.927253685
Carcinoma	Bacterial infections NEC	1	NLP	4.927253685
Carcinoma	Tumour invasion	1	NLP	4.927253685
Carcinoma	Venous thrombosis	1	NLP	4.927253685
Carcinoma	Malignant transformation	1	NLP	4.927253685
Carcinoma	Adenoma benign	1	NLP	4.927253685
Carcinoma	Alanine aminotransferase	1	NLP	4.927253685
Carcinoma	Leukocytosis	1	NLP	4.793722293
Carcinoma	Dry mouth	1	NLP	4.793722293
Carcinoma	Colon cancer	1	NLP	4.793722293
Carcinoma	Glucose tolerance impaired	1	NLP	4.675939257
Carcinoma	Bone loss	1	NLP	4.675939257
Carcinoma	Coagulopathies	1	NLP	4.675939257
Carcinoma	Metastases to liver	1	NLP	4.675939257
Carcinoma	Karyotype analysis	1	NLP	4.675939257
Carcinoma	Malaria	1	NLP	4.675939257
Carcinoma	Sexual dysfunction NEC	1	NLP	4.675939257
Carcinoma	Chronic obstructive pulmonary disease	1	NLP	4.570578741
Carcinoma	Cervix carcinoma	1	NLP	4.570578741
Carcinoma	Cardiac dysfunction	1	NLP	4.475268561
Carcinoma	Angiogram	1	NLP	4.475268561
Carcinoma	Ascites	1	NLP	4.475268561
Carcinoma	Sexual dysfunction	1	NLP	4.475268561
Carcinoma	Anxiety disorders NEC	1	NLP	4.475268561
Carcinoma	Blood copper	1	NLP	4.388257184
Carcinoma	Neuralgia	1	NLP	4.388257184
Carcinoma	Psychiatric disorders	1	NLP	4.388257184
Carcinoma	Psychiatric disorders NEC	1	NLP	4.388257184
Carcinoma	Anxiety disorder	1	NLP	4.388257184
Carcinoma	Coagulopathy	1	NLP	4.165113633
Carcinoma	Neurological symptom	1	NLP	4.100575112
Carcinoma	Completed suicide	1	NLP	4.03995049
Carcinoma	Thrombosis	1	NLP	4.03995049
Carcinoma	Fractures NEC	1	NLP	3.982792076
Carcinoma	Fractures	1	NLP	3.982792076
Carcinoma	Neutrophil count	1	NLP	3.928724855
Carcinoma	Haemoglobin	1	NLP	3.928724855
Carcinoma	Heart failures	1	NLP	3.928724855
Carcinoma	Mental disorder	1	NLP	3.928724855
Carcinoma	Wound	1	NLP	3.928724855
Carcinoma	Confusional state	1	NLP	3.928724855
Carcinoma	Heart failures NEC	1	NLP	3.877431561
Carcinoma	Cardiac failure	1	NLP	3.877431561
Carcinoma	Sepsis	1	NLP	3.877431561
Carcinoma	Blood immunoglobulin G	1	NLP	3.782121381
Carcinoma	Fracture	1	NLP	3.782121381
Carcinoma	Dyspnoeas	1	NLP	3.695110004
Carcinoma	Sleep disturbances NEC	1	NLP	3.615067296
Carcinoma	Psychomotor hyperactivity	1	NLP	3.615067296
Carcinoma	Insulin resistance	1	NLP	3.577326968
Carcinoma	Decreased appetite	1	NLP	3.577326968
Carcinoma	Blood calcium	1	NLP	3.505868004
Carcinoma	Sleep disorder	1	NLP	3.471966453
Carcinoma	Computerised tomogram	1	NLP	3.34680331
Carcinoma	Diarrhoea	1	NLP	3.209602188
Carcinoma	Depressive symptom	1	NLP	3.111963719
Carcinoma	Headaches	1	NLP	3.066501344
Carcinoma	Headaches NEC	1	NLP	3.066501344
Carcinoma	Nausea	1	NLP	3.066501344
Carcinoma	Cerebrovascular accident	1	NLP	3.066501344
Carcinoma	Cognitive disorder	1	NLP	3.066501344
Carcinoma	Cough	1	NLP	3.066501344
Carcinoma	Haemorrhage	1	NLP	2.902871921
Carcinoma	Headache	1	NLP	2.76228997
Carcinoma	Dyspnoea	1	NLP	2.653656129
Carcinoma, Small Cell	Hypercalcaemia	1	NLP	5.081404365
Carcinoma, Small Cell	Aggression	1	NLP	2.384527464
Cardiac Arrest	Death	1	Medline	4.793722293
Cardiac Arrest	Pneumonia	1	NLP	4.165113633
Cardiac Arrest	Sepsis	1	NLP	3.877431561
Cardiac Arrest	Arrhythmia	1	NLP	3.471966453
Cardiac Arrest	Cognitive disorder	1	NLP	3.066501344
Cardiac Arrhythmia	Coronary artery disease	3	NLP	16.46060842
Cardiac Arrhythmia	Sudden cardiac death	1	NLP	6.873163834
Cardiac Arrhythmia	Diastolic dysfunction	1	NLP	5.486869473
Cardiac Arrhythmia	Bradycardia	1	Medline	5.081404365
Cardiac Arrhythmia	Cardiomyopathies	1	NLP	4.927253685
Cardiac Arrhythmia	Cardiomyopathy	1	NLP	4.927253685
Cardiac Arrhythmia	Ventricular tachycardia	1	NLP	4.675939257
Cardiac Arrhythmia	Palpitations	1	Medline	4.675939257
Cardiac Arrhythmia	Hyperhidrosis	1	Medline	4.675939257
Cardiac Arrhythmia	Ischaemia	1	NLP	4.234106505
Cardiac Arrhythmia	Tachycardia	1	Medline	4.234106505
Cardiac Arrhythmia	Dizziness	1	Medline	3.577326968
Cardiac Arrhythmia	Chest pain	1	Medline	3.471966453
Cardiac Arrhythmia	Cerebrovascular accident	1	NLP	3.066501344
Cardiac Arrhythmia	Dyspnoea	1	Medline	2.653656129
Cardiomyopathies	Chest discomfort	2	NLP	8.950537123
Cardiomyopathies	Dyspnoea	3	NLP	7.960968387
Cardiomyopathies	Peripartum cardiomyopathy	1	NLP	6.873163834
Cardiomyopathies	Metabolic cardiomyopathy	1	NLP	6.873163834
Cardiomyopathies	Myocardial fibrosis	1	NLP	6.873163834
Cardiomyopathies	Oedema peripheral	1	NLP	5.774551546
Cardiomyopathies	Diastolic dysfunction	1	NLP	5.486869473
Cardiomyopathies	Ventricular dysfunction	1	NLP	5.486869473
Cardiomyopathies	Acute coronary syndrome	1	NLP	4.927253685
Cardiomyopathies	Angina pectoris	1	NLP	4.793722293
Cardiomyopathies	Ventricular tachycardia	1	NLP	4.675939257
Cardiomyopathies	Cardiac dysfunction	1	NLP	4.475268561
Cardiomyopathies	Heart failures	1	NLP	3.928724855
Cardiomyopathies	Cardiac failure	1	NLP	3.877431561
Cardiomyopathies	Heart failures NEC	1	NLP	3.877431561
Cardiomyopathies	Agitation	1	NLP	3.828641396
Cardiomyopathies	Dyspnoeas	1	NLP	3.695110004
Cardiomyopathies	Arrhythmia	1	NLP	3.471966453
Cardiomyopathies	Chest pain	1	NLP	3.471966453
Cardiomyopathies	Cerebrovascular accident	1	NLP	3.066501344
Cardiomyopathies	Stress	1	NLP	2.47871468
Cardiomyopathy, Dilated	Autoantibody test	1	NLP	4.03995049
Cardiovascular Diseases	Somnolence	1	NLP	4.165113633
Catatonia	Agitation	3	NLP	11.48592419
Catatonia	Mutism	1	NLP	6.873163834
Catatonia	Resting tremor	1	NLP	6.180016654
Catatonia	Stupor	1	NLP	5.774551546
Catatonia	Bradykinesia	1	NLP	4.570578741
Catatonia	Anxiety	1	NLP	2.63905733
Celiac Disease	Gastric disorder	1	NLP	6.873163834
Celiac Disease	Failure to thrive	1	NLP	6.180016654
Celiac Disease	Pancreatitis chronic	1	NLP	5.486869473
Celiac Disease	Rheumatic disorder	1	NLP	5.263725922
Celiac Disease	Inflammatory bowel disease	1	NLP	5.081404365
Celiac Disease	Malnutrition	1	NLP	4.388257184
Celiac Disease	Irritable bowel syndrome	1	NLP	4.388257184
Celiac Disease	Autoantibody test	1	NLP	4.03995049
Celiac Disease	Osteoporosis	1	NLP	3.695110004
Celiac Disease	Diarrhoea	1	NLP	3.209602188
Central Diabetes Insipidus	Paralysis	1	NLP	4.570578741
Central Diabetes Insipidus	Metastasis	1	NLP	3.209602188
Central Diabetes Insipidus	Metastases	1	NLP	3.18428438
Cerebral Hemorrhage	Central nervous system lesion	1	NLP	5.774551546
Cerebral Hemorrhage	Haemorrhage intracranial	1	NLP	5.081404365
Cerebral Hemorrhage	Haematoma	1	NLP	4.793722293
Cerebral Hemorrhage	Blood pressure diastolic	1	NLP	4.570578741
Cerebral Hemorrhage	Pneumonia	1	NLP	4.165113633
Cerebral Hemorrhage	Cerebrovascular accident	1	NLP	3.066501344
Cerebral Infarction	Hydrocephalus	1	NLP	5.486869473
Cerebral Infarction	Epilepsy	1	NLP	3.737669618
Cerebral Palsy	Muscle contracture	2	NLP	9.587444585
Cerebral Palsy	pH body fluid	2	NLP	7.308576019
Cerebral Palsy	Underweight	1	NLP	6.873163834
Cerebral Palsy	Dystonias	1	NLP	6.873163834
Cerebral Palsy	Dystonia	1	NLP	6.873163834
Cerebral Palsy	Malocclusion	1	NLP	5.774551546
Cerebral Palsy	Dysgraphia	1	Medline	5.774551546
Cerebral Palsy	Spinal deformity	1	NLP	5.486869473
Cerebral Palsy	Body height below normal	1	NLP	5.486869473
Cerebral Palsy	Scoliosis	1	NLP	5.486869473
Cerebral Palsy	Posturing	1	NLP	5.081404365
Cerebral Palsy	Joint stiffness	1	NLP	4.927253685
Cerebral Palsy	Muscle spasticity	1	NLP	4.927253685
Cerebral Palsy	Sleep disorders NEC	1	NLP	4.793722293
Cerebral Palsy	Malnutrition	1	NLP	4.388257184
Cerebral Palsy	Muscular weakness	1	NLP	3.982792076
Cerebral Palsy	Gait disturbance	1	Medline	3.928724855
Cerebral Palsy	Heart rate	1	NLP	3.695110004
Cerebral Palsy	Musculoskeletal stiffness	1	NLP	3.505868004
Cerebral Palsy	Sleep disorder	1	NLP	3.471966453
Cerebrovascular accident	Muscle spasticity	8	NLP	39.41802948
Cerebrovascular accident	Dementia	8	NLP	29.90135695
Cerebrovascular accident	Dementia NEC	8	NLP	29.90135695
Cerebrovascular accident	Hemiparesis	5	NLP, Medline	26.31862961
Cerebrovascular accident	Transient ischaemic attack	4	NLP	23.09820618
Cerebrovascular accident	Cognitive disorder	5	NLP	15.33250672
Cerebrovascular accident	Vascular occlusion	3	NLP	15.24421309
Cerebrovascular accident	Facial paresis	2	NLP, Medline	13.74632767
Cerebrovascular accident	Infarction	3	NLP	12.70231951
Cerebrovascular accident	Movement disorder	2	NLP	12.36003331
Cerebrovascular accident	Dysarthria	2	NLP, Medline	11.54910309
Cerebrovascular accident	Central nervous system lesion	2	NLP	11.54910309
Cerebrovascular accident	Epilepsy	3	NLP	11.21300885
Cerebrovascular accident	Aphasia	2	NLP	10.97373895
Cerebrovascular accident	Posturing	2	NLP	10.16280873
Cerebrovascular accident	Ischaemic stroke	2	NLP	9.85450737
Cerebrovascular accident	Motor dysfunction	2	NLP	9.587444585
Cerebrovascular accident	Speech disorder	2	NLP, Medline	9.587444585
Cerebrovascular accident	Hyperglycaemia	2	NLP	8.330227266
Cerebrovascular accident	Headache	3	NLP, Medline	8.28686991
Cerebrovascular accident	Muscular weakness	2	NLP, Medline	7.965584153
Cerebrovascular accident	Gait disturbance	2	NLP, Medline	7.85744971
Cerebrovascular accident	Heart rate	2	NLP	7.390220008
Cerebrovascular accident	Nuclear magnetic resonance imaging	2	NLP	7.390220008
Cerebrovascular accident	Depression	3	NLP	7.187481059
Cerebrovascular accident	Dizziness	2	NLP, Medline	7.154653936
Cerebrovascular accident	Conversion disorder	1	NLP	6.873163834
Cerebrovascular accident	Gait deviation	1	NLP	6.873163834
Cerebrovascular accident	Red blood cell sedimentation rate	1	NLP	6.873163834
Cerebrovascular accident	Lateropulsion	1	NLP	6.873163834
Cerebrovascular accident	Peroneal nerve palsy	1	NLP	6.873163834
Cerebrovascular accident	Dysphagia	2	NLP	6.814855863
Cerebrovascular accident	Computerised tomogram	2	NLP	6.693606619
Cerebrovascular accident	Seizure	2	NLP	6.579289792
Cerebrovascular accident	Weight	2	NLP	6.223927437
Cerebrovascular accident	Fear of falling	1	NLP	6.180016654
Cerebrovascular accident	Brain death	1	NLP	6.180016654
Cerebrovascular accident	Sudden visual loss	1	Medline	6.180016654
Cerebrovascular accident	Headaches	2	NLP	6.133002689
Cerebrovascular accident	Headaches NEC	2	NLP	6.133002689
Cerebrovascular accident	Cerebral infarction	1	NLP	5.774551546
Cerebrovascular accident	Pneumonitis	1	NLP	5.774551546
Cerebrovascular accident	Decreased interest	1	NLP	5.486869473
Cerebrovascular accident	Vertigos NEC	1	NLP	5.263725922
Cerebrovascular accident	Vertigo	1	NLP	5.263725922
Cerebrovascular accident	Vasculitis	1	NLP	5.081404365
Cerebrovascular accident	White blood cell count	1	NLP	5.081404365
Cerebrovascular accident	Haemorrhage intracranial	1	NLP	5.081404365
Cerebrovascular accident	Distractibility	1	NLP	4.927253685
Cerebrovascular accident	Loss of consciousness	1	NLP	4.927253685
Cerebrovascular accident	Delusion	1	NLP	4.927253685
Cerebrovascular accident	Glioma	1	NLP	4.793722293
Cerebrovascular accident	Mood disorders NEC	1	NLP	4.793722293
Cerebrovascular accident	Muscle contracture	1	NLP	4.793722293
Cerebrovascular accident	Neuropsychiatric symptoms	1	NLP	4.675939257
Cerebrovascular accident	Autonomic nervous system imbalance	1	NLP	4.570578741
Cerebrovascular accident	Scan	1	NLP	4.570578741
Cerebrovascular accident	Coordination abnormal	1	Medline	4.570578741
Cerebrovascular accident	Delirium	1	NLP	4.475268561
Cerebrovascular accident	Depressive disorders	1	NLP	4.475268561
Cerebrovascular accident	Balance disorder	1	Medline	4.388257184
Cerebrovascular accident	Brain injury	1	NLP	4.308214477
Cerebrovascular accident	Visual impairment	1	Medline	4.308214477
Cerebrovascular accident	Affective disorder	1	NLP	4.234106505
Cerebrovascular accident	Ischaemia	1	NLP	4.234106505
Cerebrovascular accident	Thrombosis	1	NLP	4.03995049
Cerebrovascular accident	Poor quality sleep	1	NLP	4.03995049
Cerebrovascular accident	Confusional state	1	Medline	3.928724855
Cerebrovascular accident	Migraine	1	NLP	3.877431561
Cerebrovascular accident	Atrial fibrillation	1	NLP	3.828641396
Cerebrovascular accident	Haemorrhages NEC	1	NLP	3.828641396
Cerebrovascular accident	Lymphocyte count	1	NLP	3.695110004
Cerebrovascular accident	Hypoaesthesia	1	Medline	3.540959324
Cerebrovascular accident	Musculoskeletal stiffness	1	NLP	3.505868004
Cerebrovascular accident	Blood glucose	1	NLP	3.159591768
Cerebrovascular accident	Diabetes mellitus	1	NLP	2.921920116
Cerebrovascular accident	Haemorrhage	1	NLP	2.902871921
Cerebrovascular accident	Emotional distress	1	NLP	2.516455008
Cerebrovascular accident	Stress	1	NLP	2.47871468
Cerebrovascular accident	Infections NEC	1	NLP	2.267993648
Cerebrovascular accident	Infection	1	NLP	2.154664963
Cervix carcinoma	Cervical dysplasia	1	NLP	5.081404365
Cervix carcinoma	Tumour invasion	1	NLP	4.927253685
Cervix carcinoma	Neoplasm progression	1	NLP	4.793722293
Cervix carcinoma	Neoplasm	1	NLP	4.165113633
Cervix carcinoma	Cytology	1	NLP	4.100575112
Cervix carcinoma	Metastasis	1	NLP	3.209602188
Cervix carcinoma	Metastases	1	NLP	3.18428438
Chickenpox	Vitreous opacities	1	NLP	6.873163834
Chickenpox	Anterior chamber cell	1	NLP	6.873163834
Chickenpox	Rash pruritic	1	Medline	6.873163834
Chickenpox	Dermatomyositis	1	NLP	5.774551546
Chickenpox	Pneumonitis	1	NLP	5.774551546
Chickenpox	Decreased appetite	1	Medline	3.577326968
Chickenpox	Fatigue	1	Medline	3.135494216
Chickenpox	Pyrexia	1	Medline	3.001962823
Chickenpox	Headache	1	Medline	2.76228997
Chlamydia Infections	Arthritis	2	NLP	8.07990098
Chlamydia Infections	Infertility male	1	Medline	6.873163834
Chlamydia Infections	Penile discharge	1	Medline	6.180016654
Chlamydia Infections	Conjunctivitis	1	NLP	5.263725922
Chlamydia Infections	Vaginal discharge	1	Medline	4.793722293
Chlamydia Infections	Dysuria	1	Medline	4.308214477
Chlamydia Infections	Pain	1	Medline	3.928724855
Chlamydia Infections	Pyrexia	1	Medline	3.001962823
Chlamydiaceae Infections	Arthritis	2	NLP	8.07990098
Chlamydiaceae Infections	Conjunctivitis	1	NLP	5.263725922
Cholelithiasis	Bile duct stone	1	NLP	6.873163834
Cholelithiasis	Cholecystitis acute	1	NLP	6.873163834
Cholelithiasis	Blood bilirubin	1	NLP	5.486869473
Cholelithiasis	Back pain	1	Medline	4.100575112
Cholelithiasis	Blood cholesterol	1	NLP	3.877431561
Cholelithiasis	Abdominal pain	1	Medline	3.209602188
Cholelithiasis	Nausea	1	Medline	3.066501344
Cholelithiasis	Vomiting	1	Medline	2.865830649
Cholelithiasis	Weight decreased	1	NLP	2.730029108
Cholelithiasis	Neoplasm malignant	1	NLP	2.442347035
Cholera	Dehydration	1	Medline	5.263725922
Cholera	Blood immunoglobulin A	1	NLP	4.793722293
Cholera	Death	1	Medline	4.793722293
Cholera	Muscle spasms	1	Medline	4.570578741
Cholera	Shock	1	Medline	4.03995049
Cholera	Blood immunoglobulin G	1	NLP	3.782121381
Cholera	Diarrhoea	1	Medline	3.209602188
Cholera	Vomiting	1	Medline	2.865830649
Chorea	Systemic lupus erythematosus	1	NLP	4.388257184
Choriocarcinoma	Metastasis	2	NLP	6.419204376
Choriocarcinoma	Metastases	2	NLP	6.36856876
Choriocarcinoma	Pulmonary embolism	1	NLP	3.982792076
Choriocarcinoma	Aggression	1	NLP	2.384527464
Choroiditis	Subretinal fluid	1	NLP	6.873163834
Choroiditis	Lymphocyte count	1	NLP	3.695110004
Choroiditis	Seizure	1	NLP	3.289644896
Chronic Lymphocytic Leukemia	Lymphomas NEC	2	NLP	9.351878514
Chronic Lymphocytic Leukemia	Lymphoma	2	NLP	8.776514369
Chronic Lymphocytic Leukemia	Actinic keratosis	1	NLP	6.873163834
Chronic Lymphocytic Leukemia	Diffuse large B-cell lymphomas	1	NLP	6.180016654
Chronic Lymphocytic Leukemia	Diffuse large B-cell lymphoma	1	NLP	6.180016654
Chronic Lymphocytic Leukemia	Lymphocytic infiltration	1	NLP	5.774551546
Chronic Lymphocytic Leukemia	Musculoskeletal chest pain	1	Medline	5.486869473
Chronic Lymphocytic Leukemia	Glutathione test	1	NLP	4.927253685
Chronic Lymphocytic Leukemia	Immunoglobulins	1	NLP	4.793722293
Chronic Lymphocytic Leukemia	Lymphadenopathy	1	Medline	4.570578741
Chronic Lymphocytic Leukemia	Malnutrition	1	NLP	4.388257184
Chronic Lymphocytic Leukemia	Dysuria	1	NLP	4.308214477
Chronic Lymphocytic Leukemia	Blood immunoglobulin M	1	NLP	4.308214477
Chronic Lymphocytic Leukemia	Autoantibody test	1	NLP	4.03995049
Chronic Lymphocytic Leukemia	Immunology test	1	NLP	3.615067296
Chronic Lymphocytic Leukemia	Histology	1	NLP	3.209602188
Chronic Lymphocytic Leukemia	Fatigue	1	Medline	3.135494216
Chronic Lymphocytic Leukemia	Pyrexia	1	Medline	3.001962823
Chronic Lymphocytic Leukemia	Weight decreased	1	Medline	2.730029108
Chronic Lymphocytic Leukemia	Aggression	1	NLP	2.384527464
Chronic Lymphocytic Leukemia	Infection	1	Medline	2.154664963
Chronic Obstructive Airway Disease	Emphysema	2	NLP	12.36003331
Chronic Obstructive Airway Disease	Respiratory failure	3	NLP	12.11985147
Chronic Obstructive Airway Disease	Heart failures	3	NLP	11.78617457
Chronic Obstructive Airway Disease	Heart failures NEC	3	NLP	11.63229468
Chronic Obstructive Airway Disease	Cardiac failure	3	NLP	11.63229468
Chronic Obstructive Airway Disease	Muscle atrophy	2	NLP	9.85450737
Chronic Obstructive Airway Disease	Lung neoplasm malignant	2	NLP	8.776514369
Chronic Obstructive Airway Disease	Dyspnoea	3	NLP, Medline	7.960968387
Chronic Obstructive Airway Disease	Dyspnoeas	2	NLP	7.390220008
Chronic Obstructive Airway Disease	Cardiopulmonary exercise test	1	NLP	6.873163834
Chronic Obstructive Airway Disease	Small airways disease	1	NLP	6.873163834
Chronic Obstructive Airway Disease	Hyaluronic acid	1	NLP	6.873163834
Chronic Obstructive Airway Disease	Tidal volume	1	NLP	6.873163834
Chronic Obstructive Airway Disease	Lung hyperinflation	1	NLP	6.180016654
Chronic Obstructive Airway Disease	Wound infection	1	NLP	6.180016654
Chronic Obstructive Airway Disease	Oxygen saturation	1	NLP	6.180016654
Chronic Obstructive Airway Disease	Vitamin A	1	NLP	6.180016654
Chronic Obstructive Airway Disease	Blood luteinising hormone	1	NLP	5.774551546
Chronic Obstructive Airway Disease	Acidosis	1	NLP	5.774551546
Chronic Obstructive Airway Disease	Pulmonary function test	1	NLP	5.774551546
Chronic Obstructive Airway Disease	N-terminal prohormone brain natriuretic peptide	1	NLP	5.774551546
Chronic Obstructive Airway Disease	Antinuclear antibody	1	NLP	5.774551546
Chronic Obstructive Airway Disease	Aspiration	1	NLP	5.486869473
Chronic Obstructive Airway Disease	Respiratory tract infection	1	NLP	5.263725922
Chronic Obstructive Airway Disease	Obstructive airways disorder	1	NLP	5.081404365
Chronic Obstructive Airway Disease	Cachexia	1	NLP	4.793722293
Chronic Obstructive Airway Disease	Depression	2	NLP	4.791654039
Chronic Obstructive Airway Disease	Coordination abnormal	1	NLP	4.570578741
Chronic Obstructive Airway Disease	Anxiety disorders NEC	1	NLP	4.475268561
Chronic Obstructive Airway Disease	Chest discomfort	1	Medline	4.475268561
Chronic Obstructive Airway Disease	Malnutrition	1	NLP	4.388257184
Chronic Obstructive Airway Disease	Anxiety disorder	1	NLP	4.388257184
Chronic Obstructive Airway Disease	Productive cough	1	Medline	4.388257184
Chronic Obstructive Airway Disease	Wheezing	1	Medline	4.234106505
Chronic Obstructive Airway Disease	Pulmonary hypertensions	1	NLP	4.165113633
Chronic Obstructive Airway Disease	Pulmonary hypertension	1	NLP	4.165113633
Chronic Obstructive Airway Disease	Neutrophil count	1	NLP	3.928724855
Chronic Obstructive Airway Disease	Heart failures NEC	1	NLP	3.877431561
Chronic Obstructive Airway Disease	Atrial fibrillation	1	NLP	3.828641396
Chronic Obstructive Airway Disease	Lymphocyte count	1	NLP	3.695110004
Chronic Obstructive Airway Disease	Osteoporosis	1	NLP	3.695110004
Chronic Obstructive Airway Disease	Heart rate	1	NLP	3.695110004
Chronic Obstructive Airway Disease	pH body fluid	1	NLP	3.654288009
Chronic Obstructive Airway Disease	Musculoskeletal stiffness	1	NLP	3.505868004
Chronic Obstructive Airway Disease	Hypoxia	1	NLP	3.471966453
Chronic Obstructive Airway Disease	Computerised tomogram	1	NLP	3.34680331
Chronic Obstructive Airway Disease	Depressive symptom	1	NLP	3.111963719
Chronic Obstructive Airway Disease	Weight	1	NLP	3.111963719
Chronic Obstructive Airway Disease	Cognitive disorder	1	NLP	3.066501344
Chronic Obstructive Airway Disease	Cough	1	NLP	3.066501344
Chronic Obstructive Airway Disease	Hypertension	1	NLP	2.961140829
Chronic Obstructive Airway Disease	Diabetes mellitus	1	NLP	2.921920116
Chronic Obstructive Airway Disease	Weight decreased	1	NLP	2.730029108
Chronic Obstructive Airway Disease	Anxiety	1	NLP	2.63905733
Chronic Obstructive Airway Disease	Infections NEC	1	NLP	2.267993648
Chronic Obstructive Airway Disease	Infection	1	NLP	2.154664963
Chronic pain	Depression	18	NLP	43.12488636
Chronic pain	Anxiety	13	NLP	34.30774528
Chronic pain	Pain assessment	4	NLP	21.05490369
Chronic pain	Neck pain	3	NLP	15.24421309
Chronic pain	Fear	4	NLP	14.95067847
Chronic pain	Endometriosis	3	NLP	14.38116688
Chronic pain	Dyspareunia	3	NLP	13.71173622
Chronic pain	Musculoskeletal pain	3	NLP	13.42580568
Chronic pain	Emotional distress	5	NLP	12.58227504
Chronic pain	Major depression	3	NLP	12.4953409
Chronic pain	Neoplasm malignant	5	NLP	12.21173518
Chronic pain	Central pain syndrome	2	NLP	10.97373895
Chronic pain	Herpes zoster	2	NLP	10.52745184
Chronic pain	Headaches	3	NLP	9.199504033
Chronic pain	Headaches NEC	3	NLP	9.199504033
Chronic pain	Allodynia	2	NLP	9.141157482
Chronic pain	Infections NEC	4	NLP	9.071974593
Chronic pain	Hyperaesthesia	2	NLP	8.950537123
Chronic pain	Infection	4	NLP	8.618659852
Chronic pain	Headache	3	NLP	8.28686991
Chronic pain	Osteoarthritis	2	NLP	8.201150224
Chronic pain	Back pain	2	NLP	8.201150224
Chronic pain	Stress	3	NLP	7.436144039
Chronic pain	Hypersensitivity	2	NLP	6.471155349
Chronic pain	Weight	2	NLP	6.223927437
Chronic pain	Tendon injury	1	NLP	5.774551546
Chronic pain	Diabetic wound	1	NLP	5.774551546
Chronic pain	Ureteroscopy	1	NLP	5.774551546
Chronic pain	Kinesiophobia	1	NLP	5.774551546
Chronic pain	Bone cancer	1	NLP	5.774551546
Chronic pain	Radicular pain	1	NLP	5.774551546
Chronic pain	Angiosarcoma	1	NLP	5.774551546
Chronic pain	Ligament injury	1	NLP	5.774551546
Chronic pain	Mononeuropathy multiplex	1	NLP	5.774551546
Chronic pain	Diabetic neuropathy	1	NLP	5.486869473
Chronic pain	Tendon disorder	1	NLP	5.486869473
Chronic pain	Biopsy liver	1	NLP	5.486869473
Chronic pain	Chondrosarcoma	1	NLP	5.486869473
Chronic pain	Cystitis interstitial	1	NLP	5.486869473
Chronic pain	Phlebitis	1	NLP	5.486869473
Chronic pain	Phlebitis NEC	1	NLP	5.486869473
Chronic pain	Rotator cuff syndrome	1	NLP	5.486869473
Chronic pain	Tendonitis	1	NLP	5.263725922
Chronic pain	Schwannoma	1	NLP	5.263725922
Chronic pain	Cystitis	1	NLP	5.263725922
Chronic pain	Dysmenorrhoea	1	NLP	5.081404365
Chronic pain	Synovitis	1	NLP	5.081404365
Chronic pain	Hypertonic bladder	1	NLP	5.081404365
Chronic pain	Physical examination	1	NLP	5.081404365
Chronic pain	Blood catecholamines	1	NLP	4.793722293
Chronic pain	Echopraxia	1	NLP	4.793722293
Chronic pain	Joint dislocation	1	NLP	4.793722293
Chronic pain	Mood disorders NEC	1	NLP	4.793722293
Chronic pain	Vulvovaginal dryness	1	NLP	4.793722293
Chronic pain	Motor dysfunction	1	NLP	4.793722293
Chronic pain	Tumour necrosis	1	NLP	4.675939257
Chronic pain	Parkinson's disease	1	NLP	4.675939257
Chronic pain	Anaesthesia	1	NLP	4.675939257
Chronic pain	Delirium	1	NLP	4.475268561
Chronic pain	Irritable bowel syndrome	1	NLP	4.388257184
Chronic pain	Pelvic pain	1	NLP	4.388257184
Chronic pain	Neuralgia	1	NLP	4.388257184
Chronic pain	Psychiatric symptom	1	NLP	4.388257184
Chronic pain	Prostate cancer	1	NLP	4.388257184
Chronic pain	Metastases to bone	1	NLP	4.308214477
Chronic pain	Tinnitus	1	NLP	4.234106505
Chronic pain	Affective disorder	1	NLP	4.234106505
Chronic pain	Cyst	1	NLP	4.165113633
Chronic pain	Nervous system disorder	1	NLP	4.165113633
Chronic pain	Completed suicide	1	NLP	4.03995049
Chronic pain	Poor quality sleep	1	NLP	4.03995049
Chronic pain	Migraine	1	NLP	3.877431561
Chronic pain	Irritability	1	NLP	3.782121381
Chronic pain	Sleep disturbances NEC	1	NLP	3.615067296
Chronic pain	Hypoaesthesia	1	NLP	3.540959324
Chronic pain	Sleep disorder	1	NLP	3.471966453
Chronic pain	Dysphagia	1	NLP	3.407427931
Chronic pain	Nausea	1	NLP	3.066501344
Chronic pain	Vomiting	1	NLP	2.865830649
Chronic pain	Dyspnoea	1	NLP	2.653656129
Chronic pain	Aggression	1	NLP	2.384527464
Chronic urticaria	Food allergy	1	NLP	6.180016654
Closed head injuries	Intracranial pressure increased	2	NLP	10.16280873
Closed head injuries	Vasospasm	1	NLP	6.180016654
Closed head injuries	Diffuse axonal injury	1	NLP	6.180016654
Closed head injuries	Concussion	1	NLP	4.927253685
Closed head injuries	Blood parathyroid hormone	1	NLP	4.927253685
Closed head injuries	Hypotension	1	NLP	4.388257184
Closed head injuries	Tinnitus	1	NLP	4.234106505
Closed head injuries	Memory impairment	1	NLP	3.695110004
Closed head injuries	Dysphagia	1	NLP	3.407427931
Closed head injuries	Headaches NEC	1	NLP	3.066501344
Closed head injuries	Headaches	1	NLP	3.066501344
Closed head injuries	Headache	1	NLP	2.76228997
Cluster Headache	Migraine	1	NLP	3.877431561
Cluster Headache	Headaches	1	NLP	3.066501344
Cluster Headache	Nausea	1	NLP	3.066501344
Cluster Headache	Headaches NEC	1	NLP	3.066501344
Cluster Headache	Headache	1	NLP	2.76228997
Cluster Headache	Emotional distress	1	NLP	2.516455008
CNS metastases	Coagulation factor	1	NLP	6.180016654
CNS metastases	Metastases to lymph nodes	1	NLP	4.234106505
CNS metastases	Neurological symptom	1	NLP	4.100575112
Cocaine-Related Disorders	Depressive symptom	2	NLP	6.223927437
Cocaine-Related Disorders	Blood corticotrophin	1	NLP	4.793722293
Colitis	Colitis ulcerative	4	NLP	21.94747789
Colitis	Splenic vein thrombosis	1	NLP	6.180016654
Colitis	Diarrhoea haemorrhagic	1	NLP	5.486869473
Colitis	Crohn's disease	1	NLP	5.263725922
Colitis	Intracranial pressure increased	1	NLP	5.081404365
Colitis	Immunodeficiency	1	NLP	4.475268561
Colitis	Colorectal cancer	1	NLP	4.388257184
Colitis	Immunosuppression	1	NLP	4.234106505
Colitis	Anaemias NEC	1	NLP	3.737669618
Colitis	Anaemia	1	NLP	3.577326968
Colitis	Histology	1	NLP	3.209602188
Colitis	Diarrhoea	1	NLP	3.209602188
Colitis	Weight decreased	1	NLP	2.730029108
Colonic Diseases	Anal incontinence	2	NLP	9.85450737
Colonic Diseases	Constipation	1	NLP	3.928724855
Colonic Diseases, Functional	Anal incontinence	2	NLP	9.85450737
Colonic Diseases, Functional	Constipation	1	NLP	3.928724855
Colonic Neoplasms	Adenoma benign	1	NLP	4.927253685
Colonic Neoplasms	Neoplasm malignant	2	NLP	4.884694071
Colorectal Cancer	Metastases to liver	20	NLP	93.51878514
Colorectal Cancer	Metastasis	10	NLP	32.09602188
Colorectal Cancer	Metastases	10	NLP	31.8428438
Colorectal Cancer	Metastatic neoplasm	6	NLP	22.69272829
Colorectal Cancer	Neoplasm malignant	5	NLP	12.21173518
Colorectal Cancer	Metastases to lymph nodes	2	NLP	8.468213009
Colorectal Cancer	Tumour thrombosis	1	NLP	6.180016654
Colorectal Cancer	Gastrointestinal motility disorder	1	Medline	6.180016654
Colorectal Cancer	Polyp	1	NLP	5.486869473
Colorectal Cancer	Renal impairment	1	NLP	5.081404365
Colorectal Cancer	Flatulence	1	Medline	5.081404365
Colorectal Cancer	Nicotinamide	1	NLP	4.927253685
Colorectal Cancer	Metastases to peritoneum	1	NLP	4.927253685
Colorectal Cancer	Adenoma benign	1	NLP	4.927253685
Colorectal Cancer	Leukocytosis	1	NLP	4.793722293
Colorectal Cancer	Blood lactic acid	1	NLP	4.793722293
Colorectal Cancer	Haematochezia	1	Medline	4.793722293
Colorectal Cancer	Malnutrition	1	NLP	4.388257184
Colorectal Cancer	Endoscopy	1	NLP	4.388257184
Colorectal Cancer	Neoplasm	1	NLP	4.165113633
Colorectal Cancer	Abdominal distension	1	Medline	3.982792076
Colorectal Cancer	Constipation	1	Medline	3.928724855
Colorectal Cancer	Diarrhoea	1	Medline	3.209602188
Colorectal Cancer	Fatigue	1	Medline	3.135494216
Colorectal Cancer	Nausea	1	Medline	3.066501344
Colorectal Cancer	Haemorrhage	1	NLP	2.902871921
Colorectal Cancer	Vomiting	1	Medline	2.865830649
Colorectal Cancer	Weight decreased	1	Medline	2.730029108
Colorectal cancer metastatic	Jaundice	1	NLP	4.675939257
Colorectal Neoplasms	Metastases to liver	20	NLP	93.51878514
Colorectal Neoplasms	Metastasis	10	NLP	32.09602188
Colorectal Neoplasms	Metastases	10	NLP	31.8428438
Colorectal Neoplasms	Metastatic neoplasm	6	NLP	22.69272829
Colorectal Neoplasms	Neoplasm malignant	5	NLP	12.21173518
Colorectal Neoplasms	Metastases to lymph nodes	2	NLP	8.468213009
Colorectal Neoplasms	Tumour thrombosis	1	NLP	6.180016654
Colorectal Neoplasms	Polyp	1	NLP	5.486869473
Colorectal Neoplasms	Renal impairment	1	NLP	5.081404365
Colorectal Neoplasms	Nicotinamide	1	NLP	4.927253685
Colorectal Neoplasms	Metastases to peritoneum	1	NLP	4.927253685
Colorectal Neoplasms	Adenoma benign	1	NLP	4.927253685
Colorectal Neoplasms	Leukocytosis	1	NLP	4.793722293
Colorectal Neoplasms	Blood lactic acid	1	NLP	4.793722293
Colorectal Neoplasms	Malnutrition	1	NLP	4.388257184
Colorectal Neoplasms	Endoscopy	1	NLP	4.388257184
Colorectal Neoplasms	Neoplasm	1	NLP	4.165113633
Colorectal Neoplasms	Haemorrhage	1	NLP	2.902871921
Comatose	Electroencephalogram	1	NLP	4.165113633
Common Cold	Chronic obstructive pulmonary disease	4	NLP	18.28231496
Common Cold	Ischaemia	3	NLP	12.70231951
Common Cold	Asthma	3	NLP	10.62287797
Common Cold	Stress	4	NLP	9.914858718
Common Cold	Agitation	2	NLP	7.657282793
Common Cold	Hepatobiliary disorders	1	NLP	6.180016654
[truncated: 8,325 more rows]
