# Supplementary material for: Aggregation and analysis of indication-symptom relationships for drugs approved in the USA
Source: Eur J Clin Pharmacol. 2020 Jun 3;76(9):1291–9. doi: 10.1007/s00228-020-02898-w (PMC7419351; doi:10.1007/s00228-020-02898-w)
Supplement: Supplementary file 4 — (CSV 1 kb). [file 228_2020_2898_MOESM4_ESM.csv]

ABEMACICLIB
ACALABRUTINIB
AMINO ACIDS
AMINOCAPROIC ACID
ANGIOTENSIN II ACETATE
APALUTAMIDE
ATRACURIUM BESYLATE
BENZNIDAZOLE
BETRIXABAN
CHENODIOL
CHOLESTYRAMINE
CHORIOGONADOTROPIN ALFA
CHROMIC CHLORIDE
CISATRACURIUM BESYLATE
COPANLISIB DIHYDROCHLORIDE
CORTICORELIN OVINE TRIFLUTATE
CYCLOPENTOLATE HYDROCHLORIDE
DEFIBROTIDE SODIUM
DELAFLOXACIN MEGLUMINE
DEOXYCHOLIC ACID
DIMETHYL FUMARATE
DIVALPROEX SODIUM
ENASIDENIB MESYLATE
ERTUGLIFLOZIN
ESLICARBAZEPINE ACETATE
ETELCALCETIDE
ETHACRYNIC ACID
FERRIC CARBOXYMALTOSE
FINAFLOXACIN
FLIBANSERIN
FLORBETABEN F-18
FLORBETAPIR F-18
FLUCICLOVINE F-18
FLUDEOXYGLUCOSE F-18
FLUTEMETAMOL F-18
GADOBENATE DIMEGLUMINE
GADOBUTROL
GADODIAMIDE
GADOPENTETATE DIMEGLUMINE
GADOTERATE MEGLUMINE
GADOTERIDOL
GADOXETATE DISODIUM
GALLIUM DOTATATE GA-68
HEXAMINOLEVULINATE HYDROCHLORIDE
HYDROXYPROGESTERONE CAPROATE
ICOSAPENT ETHYL
INDIUM IN-111 CHLORIDE
IOFLUPANE I-123
IOHEXOL
IOPAMIDOL
IOPROMIDE
IOVERSOL
ISAVUCONAZONIUM SULFATE
ISOSULFAN BLUE
LATANOPROSTENE BUNOD
LETERMOVIR
LUTETIUM DOTATATE LU-177
MACIMORELIN ACETATE
MECASERMIN RECOMBINANT
MENOTROPINS (FSH;LH)
NALDEMEDINE TOSYLATE
NETARSUDIL DIMESYLATE
OMACETAXINE MEPESUCCINATE
OMEGA-3-ACID ETHYL ESTERS
OZENOXACIN
PANCURONIUM BROMIDE
PATIROMER SORBITEX CALCIUM
PHYTONADIONE
PORFIMER SODIUM
RADIUM RA-223 DICHLORIDE
REGADENOSON
ROCURONIUM BROMIDE
RUBIDIUM CHLORIDE RB-82
SAFINAMIDE MESYLATE
SAMARIUM SM-153 LEXIDRONAM PENTASODIUM
SECNIDAZOLE
SEMAGLUTIDE
SINECATECHINS
STRONTIUM CHLORIDE SR-89
SUGAMMADEX SODIUM
THALLOUS CHLORIDE TL-201
TRYPAN BLUE
URSODIOL
VARENICLINE TARTRATE
VECURONIUM BROMIDE
XENON XE-133
